# Supplementary material for: Heterochiasmy and Sex Chromosome Evolution in Silene
Source: Genes (Basel). 2023 Feb 22;14(3):543. doi: 10.3390/genes14030543 (PMC10048291; doi:10.3390/genes14030543)
Supplement: Supplementary file 1 [file genes-14-00543-s001.zip]

Archive with 1 entries (1 files):
- genes-2210696-supplementary.xlsx
