# Supplementary material for: Heterochiasmy and Sex Chromosome Evolution in Silene
Source: Genes (Basel). 2023 Feb 22;14(3):543. doi: 10.3390/genes14030543 (PMC10048291; doi:10.3390/genes14030543)
Supplement: Supplementary file 1 [file genes-14-00543-s001.zip › genes-2210696-supplementary.xlsx]

## Sheet: table S1. femaleMap
Table S1. Female map	Marker Location (LinkageGroup_cM)
contigName	female map, this study	sex average map in Papadopulos et al 2015
Contig9771	LG1_1.96
Contig9710	LG1_1.96
Contig9614	LG1_1.96	LG1_89.554
Contig9554	LG1_1.96	LG1_88.497
Contig9379	LG1_1.96	LG1_88.497
Contig9335	LG1_1.96
Contig9103	LG1_1.96	LG1_91.9
Contig9069	LG1_1.96
Contig8870	LG1_1.96	LG1_89.554
Contig8682	LG1_1.96
Contig6419	LG1_1.96
Contig6104	LG1_1.96
Contig5689	LG1_1.96
Contig5675	LG1_1.96	LG1_89.536
Contig5563	LG1_1.96	LG1_87.153
Contig4980	LG1_1.96
Contig4683	LG1_1.96
Contig4322	LG1_1.96	LG1_87.283
Contig3705	LG1_1.96
Contig2674	LG1_1.96
Contig2230	LG1_1.96
Contig19055	LG1_1.96	LG1_87.283
Contig18938	LG1_1.96
Contig1880	LG1_1.96	LG1_87.283
Contig18421	LG1_1.96
Contig18197	LG1_1.96
Contig18013	LG1_1.96
Contig17862	LG1_1.96
Contig17820	LG1_1.96
Contig17732	LG1_1.96
Contig17713	LG1_1.96
Contig17561	LG1_1.96	LG1_87.283
Contig17305	LG1_1.96	LG1_90.146
Contig17297	LG1_1.96
Contig1676	LG1_1.96	LG1_88.493
Contig16669	LG1_1.96
Contig16638	LG1_1.96
Contig16337	LG1_1.96	LG1_88.896
Contig16325	LG1_1.96
Contig16290	LG1_1.96
Contig15410	LG1_1.96
Contig1541	LG1_1.96
Contig15368	LG1_1.96
Contig15347	LG1_1.96
Contig15036	LG1_1.96
Contig14841	LG1_1.96
Contig14432	LG1_1.96
Contig13812	LG1_1.96
Contig13593	LG1_1.96
Contig13272	LG1_1.96	LG1_92.292
Contig13053	LG1_1.96
Contig12294	LG1_1.96
Contig11768	LG1_1.96
Contig11581	LG1_1.96
Contig11489	LG1_1.96
Contig11487	LG1_1.96
Contig11433	LG1_1.96
Contig11158	LG1_1.96	LG1_91.457
Contig10805	LG1_1.96
Contig10397	LG1_1.96
Contig10268	LG1_1.96
Contig9125	LG1_3.92
Contig8530	LG1_3.92
Contig19032	LG1_3.92
Contig16926	LG1_3.92
Contig1690	LG1_3.92
Contig15874	LG1_3.92	LG1_84.22
Contig13238	LG1_3.92	LG1_85.258
Contig13083	LG1_3.92	LG1_84.929
Contig12216	LG1_3.92
Contig2270	LG1_5.88
Contig4793	LG1_7.85
Contig4440	LG1_7.85	LG1_81.582
Contig3204	LG1_7.85	LG1_80.865
Contig17453	LG1_7.85
Contig1562	LG1_7.85
Contig13180	LG1_7.85
Contig10353	LG1_7.85	LG1_80.799
Contig9139	LG1_11.85
Contig7697	LG1_11.85
Contig16614	LG1_11.85	LG1_79.975
Contig9431	LG1_13.81
Contig8639	LG1_13.81
Contig7580	LG1_13.81	LG1_77.713
Contig6150	LG1_13.81
Contig5636	LG1_13.81	LG1_77.713
Contig4833	LG1_13.81	LG1_77.713
Contig3904	LG1_13.81
Contig18234	LG1_13.81
Contig14867	LG1_13.81
Contig14610	LG1_13.81
Contig14577	LG1_13.81
Contig17737	LG1_15.77	LG1_82.33
Contig12149	LG1_15.77
Contig9296	LG1_17.73
Contig9248	LG1_17.73
Contig9219	LG1_17.73
Contig8492	LG1_17.73	LG1_75.341
Contig3228	LG1_17.73
Contig18559	LG1_17.73
Contig18	LG1_17.73	LG1_75.673
Contig17718	LG1_17.73
Contig1706	LG1_17.73
Contig16267	LG1_17.73	LG1_75.611
Contig16081	LG1_17.73
Contig14506	LG1_17.73
Contig11669	LG1_17.73	LG1_75.559
Contig11584	LG1_17.73
Contig7620	LG1_19.69
Contig5367	LG1_19.69
Contig4502	LG1_19.69
Contig436	LG1_19.69
Contig16575	LG1_19.69
Contig14985	LG1_19.69
Contig14437	LG1_19.69	LG1_78.338
Contig13572	LG1_19.69
Contig12830	LG1_19.69
Contig1214	LG1_19.69	LG1_66.536
Contig12086	LG1_19.69	LG1_68.253
Contig1186	LG1_19.69
Contig967	LG1_21.65	LG1_67.206
Contig9323	LG1_21.65
Contig585	LG1_21.65	LG1_66.078
Contig308	LG1_21.65
Contig1218	LG1_21.65
Contig1044	LG1_21.65
Contig406	LG1_23.61
Contig16680	LG1_23.61
Contig4030	LG1_25.58
Contig18558	LG1_25.58
Contig14387	LG1_25.58	LG1_71.486
Contig9026	LG1_27.54	LG1_68.69
Contig13827	LG1_27.54
Contig869	LG1_33.5
Contig8475	LG1_33.5
Contig7897	LG1_33.5
Contig2926	LG1_33.5	LG1_59.932
Contig1947	LG1_33.5	LG1_59.372
Contig18893	LG1_33.5
Contig16930	LG1_33.5
Contig16470	LG1_33.5
Contig16212	LG1_33.5
Contig13490	LG1_33.5
Contig8593	LG1_35.46
Contig6748	LG1_35.46	LG1_55.977
Contig6709	LG1_35.46	LG1_56.99
Contig5556	LG1_35.46
Contig3879	LG1_35.46
Contig3735	LG1_35.46	LG1_56.173
Contig2364	LG1_35.46	LG1_55.623
Contig2218	LG1_35.46
Contig2065	LG1_35.46
Contig18391	LG1_35.46	LG1_55.998
Contig17560	LG1_35.46
Contig17084	LG1_35.46
Contig1658	LG1_35.46
Contig15207	LG1_35.46	LG1_56.942
Contig14911	LG1_35.46	LG1_55.952
Contig14720	LG1_35.46
Contig14248	LG1_35.46
Contig13710	LG1_35.46
Contig13594	LG1_35.46	LG1_58.167
Contig1329	LG1_35.46	LG1_57.344
Contig12688	LG1_35.46
Contig10931	LG1_35.46
Contig10314	LG1_35.46
Contig10203	LG1_35.46	LG1_55.998
Contig9186	LG1_37.42
Contig9116	LG1_37.42	LG1_55.358
Contig9024	LG1_37.42
Contig8978	LG1_37.42
Contig8119	LG1_37.42
Contig7858	LG1_37.42
Contig7820	LG1_37.42
Contig7766	LG1_37.42	LG1_53.601
Contig7763	LG1_37.42
Contig6620	LG1_37.42
Contig6086	LG1_37.42
Contig5913	LG1_37.42
Contig5548	LG1_37.42
Contig486	LG1_37.42
Contig4422	LG1_37.42
Contig4264	LG1_37.42
Contig394	LG1_37.42
Contig2884	LG1_37.42
Contig2698	LG1_37.42
Contig2449	LG1_37.42
Contig18987	LG1_37.42
Contig18201	LG1_37.42
Contig17932	LG1_37.42
Contig16339	LG1_37.42	LG1_54.818
Contig16102	LG1_37.42
Contig15863	LG1_37.42
Contig15847	LG1_37.42
Contig15334	LG1_37.42
Contig15186	LG1_37.42	LG1_52.783
Contig14136	LG1_37.42
Contig14049	LG1_37.42
Contig14025	LG1_37.42
Contig13686	LG1_37.42
Contig13496	LG1_37.42
Contig13006	LG1_37.42
Contig1261	LG1_37.42	LG1_53.067
Contig12176	LG1_37.42
Contig1212	LG1_37.42	LG1_54.002
Contig11705	LG1_37.42
Contig11656	LG1_37.42
Contig10972	LG1_37.42
Contig10617	LG1_37.42
Contig10285	LG1_37.42
Contig9056	LG1_39.38
Contig9017	LG1_39.38	LG1_51.631
Contig8489	LG1_39.38	LG1_51.631
Contig6596	LG1_39.38
Contig6118	LG1_39.38
Contig5053	LG1_39.38
Contig16436	LG1_39.38
Contig15753	LG1_39.38	LG1_51.631
Contig14193	LG1_39.38
Contig1061	LG1_39.38
Contig10309	LG1_39.38
Contig10190	LG1_39.38
Contig8793	LG1_41.34
Contig16207	LG1_41.34
Contig15336	LG1_41.34
Contig13416	LG1_43.3
Contig4965	LG1_45.27	LG1_47.614
Contig17920	LG1_45.27	LG1_49.181
Contig18309	LG1_47.23
Contig12590	LG1_47.23
Contig9361	LG1_49.19	LG1_43.832
Contig17671	LG1_49.19	LG1_45.071
Contig16185	LG1_49.19
Contig12137	LG1_49.19	LG1_46.281
Contig4995	LG1_51.15	LG1_43.715
Contig2654	LG1_51.15
Contig18200	LG1_53.11
Contig16806	LG1_53.11
Contig16260	LG1_53.11
Contig9106	LG1_59.24
Contig8980	LG1_59.24
Contig8627	LG1_59.24	LG1_38.66
Contig768	LG1_59.24
Contig6680	LG1_59.24
Contig6478	LG1_59.24
Contig5842	LG1_59.24
Contig5728	LG1_59.24
Contig5702	LG1_59.24
Contig4355	LG1_59.24
Contig3955	LG1_59.24
Contig3451	LG1_59.24
Contig2183	LG1_59.24
Contig18237	LG1_59.24
Contig16516	LG1_59.24
Contig15362	LG1_59.24
Contig14567	LG1_59.24
Contig14416	LG1_59.24
Contig14211	LG1_59.24
Contig13498	LG1_59.24
Contig13422	LG1_59.24	LG1_39.36
Contig12963	LG1_59.24
Contig11910	LG1_59.24
Contig11568	LG1_59.24
Contig10407	LG1_59.24	LG1_40.142
Contig2550	LG1_61.2
Contig12574	LG1_61.2
Contig11053	LG1_63.16
Contig8875	LG1_65.12	LG1_32.832
Contig6856	LG1_65.12	LG1_33.38
Contig17328	LG1_65.12
Contig12101	LG1_65.12
Contig9230	LG1_67.08
Contig4554	LG1_67.08
Contig19044	LG1_67.08
Contig16426	LG1_67.08
Contig13986	LG1_67.08	LG1_25.859
Contig10454	LG1_67.08
Contig6439	LG1_69.04
Contig3886	LG1_69.04
Contig1784	LG1_69.04
Contig11278	LG1_69.04
Contig11043	LG1_69.04	LG1_29.849
Contig949	LG1_71.01
Contig9391	LG1_71.01
Contig8937	LG1_71.01
Contig8427	LG1_71.01
Contig5539	LG1_71.01	LG1_26.903
Contig4223	LG1_71.01
Contig2444	LG1_71.01
Contig15502	LG1_71.01	LG1_27.952
Contig14282	LG1_71.01
Contig10924	LG1_71.01
Contig10574	LG1_71.01
Contig9514	LG1_72.97
Contig8876	LG1_72.97	LG1_26.545
Contig7825	LG1_72.97
Contig7679	LG1_72.97
Contig4983	LG1_72.97
Contig3988	LG1_72.97
Contig19075	LG1_72.97
Contig19015	LG1_72.97
Contig18781	LG1_72.97
Contig18500	LG1_72.97
Contig17151	LG1_72.97
Contig16346	LG1_72.97
Contig15182	LG1_72.97
Contig15095	LG1_72.97
Contig15078	LG1_72.97
Contig14103	LG1_72.97
Contig13983	LG1_72.97
Contig13655	LG1_72.97
Contig9152	LG1_76.97	LG1_21.905
Contig8085	LG1_76.97
Contig7826	LG1_76.97
Contig5456	LG1_76.97
Contig4783	LG1_76.97	LG1_21.403
Contig4724	LG1_76.97
Contig3707	LG1_76.97
Contig3541	LG1_76.97
Contig2787	LG1_76.97
Contig15950	LG1_76.97
Contig15764	LG1_76.97	LG1_20.734
Contig15105	LG1_76.97
Contig13302	LG1_76.97
Contig12380	LG1_76.97	LG1_21.448
Contig11980	LG1_76.97
Contig10481	LG1_76.97
Contig11237	LG1_78.93
Contig5290	LG1_80.89	LG1_17.21
Contig3948	LG1_80.89
Contig3848	LG1_80.89
Contig17290	LG1_80.89	LG1_19.342
Contig15940	LG1_80.89
Contig12162	LG1_80.89
Contig11339	LG1_80.89	LG1_19.342
Contig11327	LG1_80.89	LG1_19.316
Contig12600	LG1_82.85
Contig932	LG1_84.81	LG1_12.822
Contig9216	LG1_84.81
Contig7485	LG1_84.81
Contig3400	LG1_84.81
Contig3247	LG1_84.81
Contig2662	LG1_84.81
Contig16317	LG1_84.81
Contig14537	LG1_84.81	LG1_12.822
Contig14445	LG1_84.81
Contig14031	LG1_84.81
Contig11914	LG1_84.81
Contig8062	LG1_86.77
Contig664	LG1_86.77
Contig358	LG1_86.77
Contig3279	LG1_86.77	LG1_9.71
Contig1881	LG1_86.77
Contig7759	LG1_88.74
Contig763	LG1_88.74
Contig7183	LG1_88.74
Contig438	LG1_88.74	LG1_8.565
Contig4234	LG1_88.74	LG1_8.565
Contig16709	LG1_88.74
Contig16415	LG1_88.74
Contig16154	LG1_88.74
Contig14068	LG1_88.74	LG1_0
Contig1231	LG1_88.74
Contig12225	LG1_88.74
Contig1000	LG1_88.74
Contig965	LG1_90.7
Contig7946	LG1_90.7
Contig6057	LG1_90.7
Contig426	LG1_90.7
Contig413	LG1_90.7
Contig2368	LG1_90.7
Contig1955	LG1_90.7
Contig18361	LG1_90.7
Contig1834	LG1_90.7
Contig17659	LG1_90.7
Contig14990	LG1_90.7
Contig14321	LG1_90.7
Contig12822	LG1_90.7	LG1_5.584
Contig12787	LG1_90.7	LG1_5.506
Contig12327	LG1_90.7
Contig11716	LG1_90.7
Contig11530	LG1_90.7
Contig10657	LG1_90.7
Contig14643	LG1_92.66
Contig15925	LG1_94.62
Contig10458	LG2_0	LG2_0.625
Contig11040	LG2_0	LG2_1.906
Contig1334	LG2_0
Contig14647	LG2_0
Contig14853	LG2_0
Contig15333	LG2_0
Contig17213	LG2_0
Contig2801	LG2_0	LG2_1.512
Contig2836	LG2_0
Contig2968	LG2_0	LG2_1.971
Contig4252	LG2_0
Contig7982	LG2_0
Contig8831	LG2_0
Contig9676	LG2_0
Contig16372	LG2_1.96
Contig4294	LG2_1.96
Contig11206	LG2_5.96
Contig12087	LG2_5.96
Contig12698	LG2_5.96
Contig12895	LG2_5.96
Contig13982	LG2_5.96
Contig14448	LG2_5.96	LG2_0
Contig1747	LG2_5.96
Contig17937	LG2_5.96
Contig19176	LG2_5.96
Contig4547	LG2_5.96
Contig9099	LG2_5.96
Contig9425	LG2_5.96	LG2_3.743
Contig1001	LG2_7.92	LG2_6.47
Contig10249	LG2_7.92
Contig10529	LG2_7.92	LG2_5.123
Contig12471	LG2_7.92
Contig14426	LG2_7.92	LG2_5.887
Contig16307	LG2_7.92
Contig4480	LG2_7.92
Contig4757	LG2_7.92
Contig6942	LG2_7.92
Contig9411	LG2_7.92	LG2_7.208
Contig2401	LG2_11.93
Contig3494	LG2_11.93	LG2_10.875
Contig3867	LG2_11.93
Contig10897	LG2_13.89
Contig16005	LG2_13.89	LG2_13.126
Contig17837	LG2_13.89
Contig18489	LG2_13.89
Contig3726	LG2_13.89
Contig10213	LG2_15.85	LG2_17.109
Contig12974	LG2_15.85
Contig14247	LG2_15.85
Contig15626	LG2_15.85
Contig15636	LG2_15.85
Contig5075	LG2_15.85
Contig7009	LG2_15.85
Contig1507	LG2_17.81	LG2_18.795
Contig6554	LG2_17.81
Contig12397	LG2_23.94
Contig12665	LG2_23.94
Contig14461	LG2_23.94
Contig15308	LG2_23.94
Contig4215	LG2_23.94
Contig5832	LG2_23.94	LG2_22.977
Contig13974	LG2_23.94
Contig11614	LG2_23.94
Contig15200	LG2_23.94
Contig4782	LG2_25.9
Contig14765	LG2_25.9
Contig11789	LG2_25.9
Contig11444	LG2_25.9
Contig11295	LG2_25.9	LG2_28.305
Contig11676	LG2_25.9
Contig14110	LG2_25.9
Contig15068	LG2_25.9
Contig10267	LG2_27.86
Contig10445	LG2_27.86	LG2_32.55
Contig12366	LG2_27.86
Contig1518	LG2_27.86	LG2_32.804
Contig18385	LG2_27.86
Contig19001	LG2_27.86
Contig2389	LG2_27.86	LG2_31.298
Contig3206	LG2_27.86
Contig3587	LG2_27.86
Contig581	LG2_27.86
Contig7033	LG2_27.86
Contig778	LG2_27.86
Contig8081	LG2_27.86
Contig8763	LG2_27.86	LG2_31.895
Contig8960	LG2_27.86
Contig928	LG2_27.86	LG2_32.231
Contig9570	LG2_27.86
Contig11877	LG2_29.82
Contig12873	LG2_29.82
Contig13241	LG2_29.82
Contig14727	LG2_29.82
Contig2430	LG2_29.82
Contig2529	LG2_29.82
Contig461	LG2_29.82	LG2_39.206
Contig4626	LG2_29.82	LG2_35.033
Contig4634	LG2_29.82
Contig5389	LG2_29.82
Contig10248	LG2_31.78
Contig10545	LG2_31.78
Contig10839	LG2_31.78
Contig10890	LG2_31.78
Contig10904	LG2_31.78
Contig1099	LG2_31.78
Contig11602	LG2_31.78
Contig11843	LG2_31.78	LG2_36.828
Contig11931	LG2_31.78
Contig12172	LG2_31.78
Contig12245	LG2_31.78
Contig12575	LG2_31.78
Contig12610	LG2_31.78
Contig12908	LG2_31.78
Contig13001	LG2_31.78
Contig13048	LG2_31.78
Contig13075	LG2_31.78
Contig13117	LG2_31.78
Contig1314	LG2_31.78
Contig13197	LG2_31.78
Contig13406	LG2_31.78
Contig13671	LG2_31.78
Contig13745	LG2_31.78
Contig13758	LG2_31.78
Contig13801	LG2_31.78
Contig1385	LG2_31.78
Contig14166	LG2_31.78
Contig14237	LG2_31.78
Contig14389	LG2_31.78
Contig14403	LG2_31.78
Contig14518	LG2_31.78
Contig14625	LG2_31.78
Contig15594	LG2_31.78
Contig1584	LG2_31.78
Contig15864	LG2_31.78
Contig15906	LG2_31.78
Contig15927	LG2_31.78
Contig15946	LG2_31.78	LG2_36.725
Contig16157	LG2_31.78
Contig16230	LG2_31.78
Contig16367	LG2_31.78
Contig16525	LG2_31.78
Contig16570	LG2_31.78
Contig16663	LG2_31.78
Contig16666	LG2_31.78
Contig17048	LG2_31.78
Contig17200	LG2_31.78
Contig17534	LG2_31.78
Contig17694	LG2_31.78
Contig17704	LG2_31.78
Contig18180	LG2_31.78	LG2_36.206
Contig18275	LG2_31.78
Contig1833	LG2_31.78
Contig18373	LG2_31.78
Contig1857	LG2_31.78
Contig1919	LG2_31.78
Contig2060	LG2_31.78	LG2_36.451
Contig2369	LG2_31.78
Contig2459	LG2_31.78
Contig2677	LG2_31.78
Contig2703	LG2_31.78
Contig2799	LG2_31.78
Contig2863	LG2_31.78
Contig2953	LG2_31.78
Contig298	LG2_31.78
Contig3045	LG2_31.78
Contig3248	LG2_31.78
Contig3285	LG2_31.78
Contig3343	LG2_31.78
Contig3731	LG2_31.78
Contig4014	LG2_31.78
Contig4277	LG2_31.78
Contig4332	LG2_31.78
Contig4410	LG2_31.78
Contig4523	LG2_31.78
Contig4617	LG2_31.78
Contig4678	LG2_31.78
Contig474	LG2_31.78
Contig4927	LG2_31.78
Contig5027	LG2_31.78
Contig516	LG2_31.78
Contig519	LG2_31.78
Contig5487	LG2_31.78
Contig5574	LG2_31.78
Contig571	LG2_31.78
Contig584	LG2_31.78
Contig614	LG2_31.78
Contig6185	LG2_31.78
Contig6381	LG2_31.78
Contig747	LG2_31.78
Contig7521	LG2_31.78
Contig7797	LG2_31.78
Contig7956	LG2_31.78
Contig8389	LG2_31.78
Contig852	LG2_31.78
Contig8541	LG2_31.78
Contig8603	LG2_31.78
Contig8658	LG2_31.78
Contig8752	LG2_31.78
Contig8818	LG2_31.78
Contig8949	LG2_31.78
Contig9051	LG2_31.78	LG2_36.828
Contig9074	LG2_31.78	LG2_36.828
Contig9564	LG2_31.78
Contig9572	LG2_31.78
Contig9932	LG2_31.78
Contig10347	LG2_33.75
Contig1102	LG2_33.75
Contig11191	LG2_33.75
Contig11419	LG2_33.75
Contig11439	LG2_33.75	LG2_38.519
Contig12402	LG2_33.75	LG2_37.649
Contig12447	LG2_33.75
Contig12647	LG2_33.75
Contig13353	LG2_33.75
Contig13628	LG2_33.75
Contig13682	LG2_33.75
Contig13700	LG2_33.75
Contig1486	LG2_33.75
Contig14929	LG2_33.75
Contig15193	LG2_33.75
Contig15345	LG2_33.75	LG2_37.6
Contig15766	LG2_33.75
Contig16122	LG2_33.75
Contig16563	LG2_33.75
Contig16672	LG2_33.75
Contig16691	LG2_33.75	LG2_37.82
Contig17271	LG2_33.75
Contig17321	LG2_33.75
Contig17777	LG2_33.75
Contig17911	LG2_33.75	LG2_38.449
Contig18335	LG2_33.75
Contig18337	LG2_33.75	LG2_38.519
Contig18438	LG2_33.75
Contig18651	LG2_33.75
Contig18664	LG2_33.75	LG2_38.495
Contig18748	LG2_33.75
Contig1893	LG2_33.75
Contig2355	LG2_33.75	LG2_38.551
Contig2486	LG2_33.75	LG2_38.034
Contig4318	LG2_33.75
Contig4361	LG2_33.75	LG2_38.053
Contig4717	LG2_33.75
Contig4958	LG2_33.75
Contig5599	LG2_33.75
Contig6074	LG2_33.75
Contig6383	LG2_33.75
Contig7925	LG2_33.75	LG2_38.519
Contig833	LG2_33.75	LG2_37.623
Contig8740	LG2_33.75
Contig8919	LG2_33.75
Contig9031	LG2_33.75	LG2_37.677
Contig9218	LG2_33.75	LG2_38.201
Contig9474	LG2_33.75
Contig9631	LG2_33.75
Contig10681	LG2_35.71
Contig16365	LG2_35.71
Contig18909	LG2_35.71	LG2_39.461
Contig4392	LG2_35.71
Contig5601	LG2_35.71	LG2_39.461
Contig10654	LG2_37.67
Contig12485	LG2_37.67
Contig15270	LG2_37.67
Contig15995	LG2_37.67
Contig17262	LG2_37.67
Contig4231	LG2_37.67	LG2_41.054
Contig4574	LG2_37.67	LG2_41.077
Contig8691	LG2_37.67	LG2_40.997
Contig1023	LG2_41.67	LG2_43.56
Contig10755	LG2_41.67	LG2_42.897
Contig1482	LG2_41.67
Contig14864	LG2_41.67
Contig17152	LG2_41.67
Contig1786	LG2_41.67
Contig3265	LG2_41.67	LG2_42.449
Contig4767	LG2_41.67
Contig4872	LG2_41.67
Contig5296	LG2_41.67
Contig6010	LG2_41.67
Contig9459	LG2_41.67
Contig10790	LG2_43.63
Contig10896	LG2_45.59
Contig10985	LG2_45.59
Contig11074	LG2_45.59
Contig11450	LG2_45.59	LG2_45.782
Contig11531	LG2_45.59
Contig12273	LG2_45.59
Contig1346	LG2_45.59	LG2_45.964
Contig13521	LG2_45.59
Contig14048	LG2_45.59
Contig14065	LG2_45.59
Contig14092	LG2_45.59
Contig14606	LG2_45.59
Contig15491	LG2_45.59
Contig16503	LG2_45.59
Contig16817	LG2_45.59
Contig1715	LG2_45.59
Contig17919	LG2_45.59
Contig17977	LG2_45.59
Contig18439	LG2_45.59
Contig244	LG2_45.59
Contig2508	LG2_45.59
Contig3124	LG2_45.59
Contig4394	LG2_45.59
Contig4432	LG2_45.59	LG2_45.282
Contig4520	LG2_45.59	LG2_46.5
Contig4644	LG2_45.59
Contig4723	LG2_45.59	LG2_45.964
Contig4959	LG2_45.59	LG2_46.107
Contig5021	LG2_45.59
Contig5617	LG2_45.59
Contig5896	LG2_45.59
Contig5910	LG2_45.59	LG2_47.283
Contig6628	LG2_45.59	LG2_48.083
Contig712	LG2_45.59
Contig8417	LG2_45.59
Contig8809	LG2_45.59
Contig9009	LG2_45.59
Contig912	LG2_45.59
Contig9427	LG2_45.59
Contig9536	LG2_45.59
Contig9682	LG2_45.59
Contig17045	LG2_47.55
Contig19130	LG2_47.55
Contig4535	LG2_47.55
Contig6165	LG2_47.55
Contig8068	LG2_47.55
Contig10846	LG2_49.51
Contig11166	LG2_49.51	LG2_49.155
Contig12438	LG2_49.51
Contig12752	LG2_49.51
Contig13449	LG2_49.51
Contig13523	LG2_49.51	LG2_49.969
Contig14197	LG2_49.51
Contig14317	LG2_49.51
Contig15069	LG2_49.51
Contig16278	LG2_49.51	LG2_50.033
Contig17828	LG2_49.51
Contig2419	LG2_49.51	LG2_49.969
Contig4602	LG2_49.51	LG2_51.96
Contig4863	LG2_49.51
Contig5374	LG2_49.51
Contig5435	LG2_49.51
Contig816	LG2_49.51
Contig9924	LG2_49.51	LG2_50.081
Contig10588	LG2_51.47
Contig1074	LG2_51.47
Contig6015	LG2_51.47
Contig8401	LG2_51.47
Contig10176	LG2_53.44
Contig11678	LG2_53.44
Contig14376	LG2_53.44
Contig14761	LG2_53.44	LG2_54.861
Contig17280	LG2_53.44
Contig17624	LG2_53.44
Contig17982	LG2_53.44
Contig18411	LG2_53.44
Contig5516	LG2_53.44
Contig9255	LG2_53.44
Contig9580	LG2_53.44	LG2_54.692
Contig11337	LG2_55.4
Contig13811	LG2_55.4
Contig14158	LG2_55.4
Contig1534	LG2_55.4
Contig17969	LG2_55.4
Contig276	LG2_55.4	LG2_59.742
Contig3005	LG2_55.4
Contig4046	LG2_55.4
Contig4205	LG2_55.4
Contig7401	LG2_55.4
Contig11379	LG2_63.75
Contig_9597	LG2_64.13
Contig_2290	LG2_64.75
Contig_9518	LG2_65.44
Contig_17617	LG2_65.87
Contig_9506	LG2_65.9
Contig_13711	LG2_65.98
Contig_5984	LG2_66.28
Contig_15047	LG2_66.46
Contig_14733	LG2_68.85
Contig_15975	LG2_70.75
Contig4372	LG2_72.8	LG2_84.089
Contig2779	LG2_72.8
Contig11902	LG2_72.8
Contig11078	LG2_74.76
Contig10847	LG2_74.76
Contig9585	LG2_74.76
Contig8718	LG2_74.76
Contig6690	LG2_74.76
Contig2706	LG2_74.76	LG2_86.253
Contig2576	LG2_76.72
Contig1748	LG2_78.68
Contig4593	LG2_78.68
Contig9279	LG2_78.68
Contig644	LG2_78.68	LG2_87.474
Contig5176	LG2_78.68
Contig5030	LG2_78.68
Contig17675	LG2_78.68
Contig1677	LG2_78.68
Contig15909	LG2_78.68	LG2_87.608
Contig15487	LG2_78.68
Contig10533	LG2_80.64	LG2_87.015
Contig10424	LG2_80.64
Contig9807	LG2_80.64	LG2_88.209
Contig894	LG2_80.64
Contig8879	LG2_80.64	LG2_88.244
Contig7910	LG2_80.64
Contig6875	LG2_80.64
Contig5856	LG2_80.64
Contig5819	LG2_80.64
Contig5805	LG2_80.64
Contig5051	LG2_80.64
Contig3936	LG2_80.64
Contig2582	LG2_80.64
Contig18903	LG2_80.64
Contig17564	LG2_80.64
Contig15305	LG2_80.64
Contig17843	LG3_6.13
Contig11041	LG3_8.09	LG3_22.696
Contig8820	LG3_8.09	LG3_24.565
Contig10009	LG3_10.05	LG3_27.384
Contig1051	LG3_10.05
Contig11753	LG3_10.05
Contig12121	LG3_10.05
Contig12603	LG3_10.05
Contig15926	LG3_10.05
Contig15937	LG3_10.05
Contig2035	LG3_10.05
Contig4309	LG3_10.05
Contig5118	LG3_10.05
Contig5143	LG3_10.05
Contig8713	LG3_10.05	LG3_26.236
Contig9408	LG3_10.05
Contig16545	LG3_12.01
Contig2036	LG3_12.01	LG3_29.17
Contig4937	LG3_12.01
Contig5408	LG3_12.01
Contig5518	LG3_12.01
Contig8484	LG3_12.01
Contig10413	LG3_13.97
Contig13679	LG3_13.97
Contig13822	LG3_13.97
Contig5282	LG3_13.97	LG3_31.339
Contig7636	LG3_13.97	LG3_32.261
Contig9162	LG3_13.97	LG3_31.339
Contig10331	LG3_15.94
Contig12422	LG3_15.94	LG3_36.309
Contig14638	LG3_15.94
Contig14779	LG3_15.94
Contig15204	LG3_15.94
Contig17072	LG3_15.94
Contig18255	LG3_15.94
Contig2511	LG3_15.94
Contig4216	LG3_15.94	LG3_35.469
Contig4597	LG3_15.94
Contig4859	LG3_15.94
Contig5355	LG3_15.94
Contig5606	LG3_15.94
Contig7478	LG3_15.94
Contig9196	LG3_15.94
Contig10243	LG3_19.94
Contig11699	LG3_19.94
Contig14706	LG3_19.94
Contig15812	LG3_19.94
Contig17342	LG3_19.94
Contig3436	LG3_19.94	LG3_38.162
Contig6129	LG3_19.94
Contig11381	LG3_23.94
Contig1275	LG3_23.94	LG3_40.188
Contig13359	LG3_23.94	LG3_40.702
Contig13528	LG3_23.94
Contig15307	LG3_23.94	LG3_40.197
Contig15465	LG3_23.94	LG3_40.116
Contig15781	LG3_23.94
Contig18101	LG3_23.94
Contig2242	LG3_23.94
Contig553	LG3_23.94
Contig7953	LG3_23.94
Contig903	LG3_23.94
Contig9504	LG3_23.94
Contig9611	LG3_23.94
Contig9663	LG3_23.94	LG3_39.986
Contig10223	LG3_27.94
Contig4654	LG3_27.94
Contig11125	LG3_29.9
Contig1154	LG3_29.9	LG3_46.618
Contig13866	LG3_29.9
Contig14241	LG3_29.9
Contig14785	LG3_29.9	LG3_47.658
Contig15281	LG3_29.9
Contig16905	LG3_29.9
Contig2561	LG3_29.9
Contig3076	LG3_29.9
Contig8815	LG3_29.9	LG3_47.658
Contig609	LG3_31.86	LG3_44.958
Contig1038	LG3_33.83	LG3_48.788
Contig10798	LG3_33.83
Contig10815	LG3_33.83
Contig11432	LG3_33.83
Contig13285	LG3_33.83
Contig15197	LG3_33.83	LG3_47.658
Contig15326	LG3_33.83
Contig15434	LG3_33.83
Contig16143	LG3_33.83	LG3_47.658
Contig16353	LG3_33.83	LG3_49.74
Contig17705	LG3_33.83
Contig17827	LG3_33.83
Contig18297	LG3_33.83	LG3_50.566
Contig19160	LG3_33.83
Contig19187	LG3_33.83	LG3_47.582
Contig2070	LG3_33.83
Contig2346	LG3_33.83
Contig3489	LG3_33.83	LG3_48.025
Contig3605	LG3_33.83
Contig4341	LG3_33.83
Contig5945	LG3_33.83
Contig6052	LG3_33.83
Contig6239	LG3_33.83
Contig9398	LG3_33.83
Contig9832	LG3_33.83
Contig12765	LG3_35.79
Contig13555	LG3_35.79
Contig15184	LG3_35.79
Contig16313	LG3_35.79
Contig8473	LG3_35.79
Contig10204	LG3_37.75
Contig14877	LG3_37.75	LG3_52.357
Contig17763	LG3_37.75
Contig2497	LG3_37.75
Contig4486	LG3_37.75	LG3_52.357
Contig557	LG3_37.75
Contig10901	LG3_39.71
Contig11294	LG3_39.71
Contig11573	LG3_39.71
Contig12378	LG3_39.71	LG3_54.786
Contig12451	LG3_39.71
Contig12478	LG3_39.71
Contig12528	LG3_39.71
Contig13264	LG3_39.71
Contig14257	LG3_39.71	LG3_54.786
Contig18291	LG3_39.71
Contig4291	LG3_39.71
Contig4660	LG3_39.71
Contig8182	LG3_39.71
Contig9131	LG3_39.71	LG3_55.048
Contig12160	LG3_41.67
Contig10295	LG3_43.63
Contig11517	LG3_43.63
Contig11776	LG3_43.63
Contig14492	LG3_43.63
Contig18353	LG3_43.63
Contig5115	LG3_43.63
Contig7056	LG3_43.63	LG3_59.309
Contig8998	LG3_43.63	LG3_59.325
Contig9073	LG3_43.63
Contig10697	LG3_45.59
Contig1120	LG3_45.59
Contig11477	LG3_45.59	LG3_64.337
Contig13128	LG3_45.59
Contig13382	LG3_45.59	LG3_64.337
Contig13414	LG3_45.59
Contig13554	LG3_45.59
Contig13724	LG3_45.59
Contig14637	LG3_45.59
Contig14667	LG3_45.59
Contig14678	LG3_45.59
Contig16060	LG3_45.59	LG3_63.322
Contig16294	LG3_45.59
Contig16408	LG3_45.59
Contig16507	LG3_45.59	LG3_62.27
Contig16730	LG3_45.59
Contig17337	LG3_45.59
Contig17604	LG3_45.59	LG3_68.383
Contig18329	LG3_45.59
Contig18640	LG3_45.59
Contig18922	LG3_45.59
Contig1920	LG3_45.59
Contig2783	LG3_45.59
Contig4300	LG3_45.59	LG3_61.812
Contig4466	LG3_45.59
Contig4529	LG3_45.59
Contig5361	LG3_45.59
Contig6124	LG3_45.59
Contig6984	LG3_45.59
Contig7838	LG3_45.59
Contig8605	LG3_45.59
Contig8858	LG3_45.59
Contig9156	LG3_45.59
Contig9382	LG3_45.59	LG3_62.27
Contig9671	LG3_45.59
Contig10359	LG3_47.55
Contig10919	LG3_47.55
Contig11090	LG3_47.55	LG3_65.589
Contig11217	LG3_47.55
Contig11428	LG3_47.55
Contig12061	LG3_47.55	LG3_66.042
Contig12660	LG3_47.55
Contig13316	LG3_47.55
Contig13517	LG3_47.55
Contig14113	LG3_47.55
Contig14381	LG3_47.55	LG3_66.122
Contig1453	LG3_47.55
Contig14736	LG3_47.55
Contig17379	LG3_47.55	LG3_65.514
Contig17571	LG3_47.55
Contig17584	LG3_47.55	LG3_65.514
Contig17753	LG3_47.55
Contig17761	LG3_47.55
Contig18352	LG3_47.55
Contig2332	LG3_47.55
Contig2535	LG3_47.55
Contig2759	LG3_47.55
Contig4011	LG3_47.55
Contig5081	LG3_47.55
Contig558	LG3_47.55	LG3_69.246
Contig648	LG3_47.55	LG3_66.091
Contig7739	LG3_47.55
Contig9596	LG3_47.55
Contig1302	LG3_49.51
Contig13065	LG3_49.51
Contig15261	LG3_49.51
Contig15553	LG3_49.51
Contig18557	LG3_49.51
Contig3787	LG3_49.51
Contig4918	LG3_49.51
Contig847	LG3_49.51
Contig10079	LG3_51.47
Contig1028	LG3_51.47
Contig10305	LG3_51.47
Contig10310	LG3_51.47
Contig10491	LG3_51.47
Contig10525	LG3_51.47
Contig1108	LG3_51.47
Contig11516	LG3_51.47
Contig1185	LG3_51.47
Contig11883	LG3_51.47
Contig1203	LG3_51.47
Contig12215	LG3_51.47
Contig12262	LG3_51.47
Contig12269	LG3_51.47
Contig12470	LG3_51.47
Contig12566	LG3_51.47
Contig12643	LG3_51.47
Contig12782	LG3_51.47
Contig12784	LG3_51.47
Contig12841	LG3_51.47
Contig1291	LG3_51.47
Contig13258	LG3_51.47
Contig13389	LG3_51.47	LG3_69.22
Contig1341	LG3_51.47
Contig1344	LG3_51.47
Contig13620	LG3_51.47
Contig1427	LG3_51.47
Contig1430	LG3_51.47
Contig14405	LG3_51.47
Contig1459	LG3_51.47
Contig1462	LG3_51.47
Contig14675	LG3_51.47
Contig14848	LG3_51.47
Contig14900	LG3_51.47
Contig14903	LG3_51.47	LG3_69.252
Contig15124	LG3_51.47
Contig15175	LG3_51.47
Contig15258	LG3_51.47
Contig15389	LG3_51.47
Contig15433	LG3_51.47
Contig15517	LG3_51.47
Contig15657	LG3_51.47
Contig1573	LG3_51.47
Contig1583	LG3_51.47
Contig15902	LG3_51.47
Contig16002	LG3_51.47
Contig16016	LG3_51.47
Contig16063	LG3_51.47
Contig16223	LG3_51.47	LG3_68.383
Contig16241	LG3_51.47
Contig16314	LG3_51.47
Contig16321	LG3_51.47
Contig16397	LG3_51.47
Contig16404	LG3_51.47
Contig16479	LG3_51.47
Contig16544	LG3_51.47
Contig16549	LG3_51.47	LG3_69.22
Contig16622	LG3_51.47
Contig16643	LG3_51.47
Contig1688	LG3_51.47
Contig17144	LG3_51.47
Contig17316	LG3_51.47
Contig17535	LG3_51.47
Contig17596	LG3_51.47	LG3_69.22
Contig17710	LG3_51.47
Contig1774	LG3_51.47
Contig17750	LG3_51.47	LG3_69.274
Contig17783	LG3_51.47
Contig17860	LG3_51.47	LG3_69.22
Contig18088	LG3_51.47	LG3_69.22
Contig18090	LG3_51.47
Contig18095	LG3_51.47
Contig18123	LG3_51.47	LG3_69.318
Contig18144	LG3_51.47
Contig18157	LG3_51.47	LG3_69.22
Contig18166	LG3_51.47	LG3_71.56
Contig18198	LG3_51.47
Contig18211	LG3_51.47	LG3_68.383
Contig18274	LG3_51.47
Contig18351	LG3_51.47	LG3_70.454
Contig18691	LG3_51.47
Contig2281	LG3_51.47
Contig2292	LG3_51.47	LG3_70.298
Contig2336	LG3_51.47
Contig2374	LG3_51.47
Contig2438	LG3_51.47	LG3_69.182
Contig2485	LG3_51.47
Contig2489	LG3_51.47
Contig2697	LG3_51.47
Contig2828	LG3_51.47	LG3_68.609
Contig2906	LG3_51.47
Contig2922	LG3_51.47
Contig3120	LG3_51.47
Contig3156	LG3_51.47
Contig3376	LG3_51.47
Contig3428	LG3_51.47
Contig3509	LG3_51.47
Contig3700	LG3_51.47
Contig3858	LG3_51.47
Contig4254	LG3_51.47	LG3_69.22
Contig4293	LG3_51.47	LG3_69.22
Contig4302	LG3_51.47
Contig432	LG3_51.47
Contig448	LG3_51.47
Contig4540	LG3_51.47	LG3_69.208
Contig4696	LG3_51.47
Contig4764	LG3_51.47
Contig485	LG3_51.47
Contig5050	LG3_51.47	LG3_69.22
Contig5300	LG3_51.47
Contig5372	LG3_51.47
Contig5418	LG3_51.47
Contig5462	LG3_51.47
Contig5871	LG3_51.47
Contig668	LG3_51.47
Contig711	LG3_51.47
Contig7320	LG3_51.47
Contig7323	LG3_51.47	LG3_68.836
Contig7792	LG3_51.47
Contig8038	LG3_51.47
Contig8090	LG3_51.47	LG3_69.208
Contig8503	LG3_51.47	LG3_68.383
Contig8524	LG3_51.47	LG3_75.684
Contig854	LG3_51.47
Contig8548	LG3_51.47	LG3_69.235
Contig8611	LG3_51.47
Contig8642	LG3_51.47	LG3_69.237
Contig8655	LG3_51.47
Contig8687	LG3_51.47
Contig878	LG3_51.47
Contig901	LG3_51.47	LG3_69.22
Contig902	LG3_51.47
Contig905	LG3_51.47
Contig9200	LG3_51.47
Contig9228	LG3_51.47
Contig9542	LG3_51.47
Contig9544	LG3_51.47	LG3_69.22
Contig9605	LG3_51.47
Contig9709	LG3_51.47
Contig9769	LG3_51.47
Contig9799	LG3_51.47
Contig10307	LG3_53.44
Contig10824	LG3_53.44
Contig11079	LG3_53.44
Contig11443	LG3_53.44
Contig11473	LG3_53.44
Contig11625	LG3_53.44
Contig1216	LG3_53.44
Contig12193	LG3_53.44
Contig12993	LG3_53.44
Contig13607	LG3_53.44	LG3_73.175
Contig14121	LG3_53.44
Contig16676	LG3_53.44
Contig1737	LG3_53.44
Contig17729	LG3_53.44
Contig3201	LG3_53.44
Contig4474	LG3_53.44
Contig4482	LG3_53.44
Contig468	LG3_53.44
Contig4760	LG3_53.44
Contig4929	LG3_53.44
Contig5991	LG3_53.44
Contig6293	LG3_53.44
Contig6324	LG3_53.44
Contig6609	LG3_53.44
Contig7481	LG3_53.44
Contig7904	LG3_53.44
Contig8638	LG3_53.44	LG3_73.614
Contig8695	LG3_53.44	LG3_72.791
Contig892	LG3_53.44
Contig9246	LG3_53.44
Contig9510	LG3_53.44
Contig9559	LG3_53.44	LG3_72.579
Contig9595	LG3_53.44
Contig12246	LG3_55.4
Contig15096	LG3_57.36
Contig15344	LG3_57.36	LG3_83.876
Contig16675	LG3_57.36
Contig17049	LG3_57.36
Contig18733	LG3_57.36
Contig5640	LG3_57.36	LG3_85.566
Contig8094	LG3_57.36
Contig11289	LG3_59.32
Contig14981	LG3_59.32
Contig17186	LG3_59.32
Contig4836	LG3_59.32
Contig6844	LG3_59.32
Contig8899	LG3_59.32	LG3_86.707
Contig9047	LG3_59.32
Contig13717	LG3_61.28	LG3_87.808
Contig14258	LG3_61.28
Contig15018	LG3_61.28
Contig16655	LG3_61.28
Contig1666	LG3_61.28	LG3_87.509
Contig17310	LG3_61.28
Contig17709	LG3_61.28
Contig18948	LG3_61.28
Contig9107	LG3_61.28
Contig993	LG3_61.28
Contig15285	LG3_65.2
Contig10634	LG3_67.16
Contig12177	LG3_67.16
Contig16486	LG3_67.16
Contig17440	LG3_67.16
Contig18196	LG3_67.16
Contig8459	LG3_67.16
Contig1396	LG3_69.12
Contig11261	LG3_71.08
Contig13625	LG3_71.08
Contig9007	LG3_71.08
Contig9754	LG3_71.08
Contig10304	LG3_73.05	LG3_99.509
Contig1165	LG3_73.05	LG3_99.506
Contig15363	LG3_73.05
Contig17538	LG3_73.05
Contig2319	LG3_73.05
Contig3764	LG3_73.05
Contig6967	LG3_73.05
Contig9987	LG3_73.05
Contig9748	LG4_0
Contig8536	LG4_0	LG4_2.919
Contig7944	LG4_0
Contig7892	LG4_0
Contig681	LG4_0
Contig5600	LG4_0
Contig4950	LG4_0
Contig4837	LG4_0	LG4_3.665
Contig4347	LG4_0	LG4_4.799
Contig410	LG4_0
Contig2710	LG4_0
Contig2370	LG4_0
Contig19121	LG4_0
Contig18683	LG4_0
Contig17230	LG4_0
Contig1674	LG4_0	LG4_3.687
Contig16175	LG4_0
Contig13534	LG4_0	LG4_2.145
Contig12072	LG4_0
Contig11575	LG4_0
Contig11011	LG4_0
Contig17901	LG4_1.96
Contig13162	LG4_1.96
Contig9975	LG4_12.28
Contig8769	LG4_12.28
Contig7969	LG4_12.28
Contig7543	LG4_12.28
Contig6728	LG4_12.28
Contig6022	LG4_12.28	LG4_17.539
Contig5082	LG4_12.28
Contig5066	LG4_12.28
Contig1815	LG4_12.28
Contig17906	LG4_12.28
Contig17733	LG4_12.28
Contig15996	LG4_12.28	LG4_15.101
Contig14096	LG4_12.28
Contig14042	LG4_12.28
Contig10005	LG4_12.28
Contig9138	LG4_18.41	LG4_20.723
Contig6220	LG4_20.37
Contig14453	LG4_20.37
Contig13585	LG4_20.37
Contig6657	LG4_24.29
Contig5033	LG4_24.29
Contig14924	LG4_24.29
Contig12568	LG4_24.29
Contig5939	LG4_26.25
Contig5387	LG4_26.25
Contig7803	LG4_28.21
Contig3742	LG4_28.21
Contig15214	LG4_28.21	LG4_28.138
Contig9402	LG4_32.21
Contig8958	LG4_32.21
Contig7077	LG4_32.21
Contig5775	LG4_32.21
Contig5184	LG4_32.21
Contig5123	LG4_32.21	LG4_36.806
Contig3820	LG4_32.21
Contig2266	LG4_32.21	LG4_33.276
Contig2128	LG4_32.21	LG4_34.672
Contig18473	LG4_32.21
Contig18432	LG4_32.21
Contig18218	LG4_32.21
Contig18176	LG4_32.21
Contig15005	LG4_32.21
Contig13643	LG4_32.21	LG4_32.711
Contig13003	LG4_32.21
Contig12157	LG4_32.21
Contig11103	LG4_32.21
Contig10421	LG4_32.21
Contig2548	LG4_34.17
Contig2184	LG4_34.17
Contig16124	LG4_34.17
Contig1475	LG4_34.17
Contig5404	LG4_36.13
Contig12284	LG4_36.13
Contig9731	LG4_38.1
Contig8343	LG4_38.1
Contig8029	LG4_38.1
Contig7777	LG4_38.1
Contig3199	LG4_38.1
Contig13557	LG4_38.1	LG4_39.172
Contig12774	LG4_38.1
Contig9990	LG4_40.06
Contig9276	LG4_40.06
Contig9249	LG4_40.06
Contig8887	LG4_40.06	LG4_45.771
Contig8465	LG4_40.06	LG4_45.705
Contig7885	LG4_40.06
Contig7589	LG4_40.06
Contig7019	LG4_40.06
Contig5275	LG4_40.06
Contig4790	LG4_40.06
Contig4320	LG4_40.06
Contig2127	LG4_40.06
Contig14524	LG4_40.06	LG4_45.771
Contig13126	LG4_40.06
Contig13060	LG4_40.06
Contig13029	LG4_40.06
Contig11012	LG4_40.06
Contig10501	LG4_40.06
Contig12505	LG4_44.06
Contig10174	LG4_44.06
Contig9528	LG4_46.02	LG4_49.582
Contig710	LG4_46.02
Contig6457	LG4_46.02
Contig5356	LG4_46.02
Contig4970	LG4_46.02
Contig18399	LG4_46.02
Contig17677	LG4_46.02
Contig16822	LG4_46.02
Contig16645	LG4_46.02
Contig16634	LG4_46.02	LG4_47.291
Contig16475	LG4_46.02
Contig16125	LG4_46.02
Contig15499	LG4_46.02
Contig15282	LG4_46.02	LG4_49.315
Contig14620	LG4_46.02
Contig13650	LG4_46.02	LG4_49.3
Contig12687	LG4_46.02
Contig11528	LG4_46.02
Contig11453	LG4_46.02
Contig11232	LG4_46.02
Contig10563	LG4_46.02	LG4_49.3
Contig10105	LG4_46.02
Contig16824	LG4_47.98
Contig14041	LG4_47.98
Contig11302	LG4_47.98
Contig8723	LG4_49.94	LG4_51.544
Contig5167	LG4_49.94	LG4_53.274
Contig2642	LG4_49.94	LG4_50.378
Contig16838	LG4_49.94
Contig14600	LG4_49.94
Contig13262	LG4_49.94
Contig12290	LG4_49.94	LG4_52.051
Contig7554	LG4_51.9
Contig6073	LG4_51.9
Contig4525	LG4_51.9
Contig3861	LG4_51.9	LG4_52.869
Contig2232	LG4_51.9	LG4_53.102
Contig1861	LG4_51.9
Contig16630	LG4_51.9
Contig15729	LG4_51.9	LG4_13.673
Contig14198	LG4_51.9
Contig14089	LG4_51.9
Contig1382	LG4_51.9
Contig1194	LG4_51.9
Contig10432	LG4_51.9
Contig8771	LG4_53.86
Contig875	LG4_53.86
Contig7694	LG4_53.86
Contig7469	LG4_53.86
Contig6003	LG4_53.86
Contig5067	LG4_53.86	LG4_54.555
Contig4963	LG4_53.86
Contig4459	LG4_53.86
Contig3284	LG4_53.86	LG4_53.974
Contig2774	LG4_53.86
Contig2252	LG4_53.86
Contig18723	LG4_53.86
Contig1736	LG4_53.86
Contig15934	LG4_53.86
Contig15740	LG4_53.86
Contig1532	LG4_53.86	LG4_61.472
Contig14325	LG4_53.86
Contig13483	LG4_53.86	LG4_59.565
Contig12195	LG4_53.86
Contig12069	LG4_53.86	LG4_60.339
Contig11736	LG4_53.86
Contig11700	LG4_53.86
Contig10672	LG4_53.86
Contig10220	LG4_53.86
Contig998	LG4_55.83
Contig9941	LG4_55.83	LG4_58.813
Contig9902	LG4_55.83
Contig9895	LG4_55.83
Contig9779	LG4_55.83	LG4_59.377
Contig9747	LG4_55.83
Contig9740	LG4_55.83
Contig972	LG4_55.83
Contig969	LG4_55.83
Contig9635	LG4_55.83
Contig9617	LG4_55.83
Contig9550	LG4_55.83	LG4_58.712
Contig9500	LG4_55.83
Contig9496	LG4_55.83
Contig9212	LG4_55.83
Contig920	LG4_55.83	LG4_58.813
Contig9176	LG4_55.83
Contig9140	LG4_55.83
Contig9123	LG4_55.83
Contig9052	LG4_55.83
Contig8983	LG4_55.83
Contig8955	LG4_55.83
Contig8896	LG4_55.83
Contig8850	LG4_55.83
Contig8848	LG4_55.83
Contig8779	LG4_55.83
Contig8761	LG4_55.83	LG4_62.45
Contig872	LG4_55.83
Contig8705	LG4_55.83
Contig8696	LG4_55.83
Contig8676	LG4_55.83
Contig8506	LG4_55.83	LG4_59.504
Contig8240	LG4_55.83
Contig8204	LG4_55.83
Contig7494	LG4_55.83
Contig7353	LG4_55.83
Contig716	LG4_55.83
Contig708	LG4_55.83
Contig7029	LG4_55.83
Contig699	LG4_55.83
Contig6931	LG4_55.83
Contig6901	LG4_55.83
Contig6897	LG4_55.83
Contig674	LG4_55.83
Contig673	LG4_55.83
Contig6633	LG4_55.83
Contig658	LG4_55.83
Contig6163	LG4_55.83
Contig5963	LG4_55.83
Contig5904	LG4_55.83
Contig5687	LG4_55.83
Contig5676	LG4_55.83
Contig5659	LG4_55.83
Contig544	LG4_55.83	LG4_58.732
Contig5393	LG4_55.83
Contig5195	LG4_55.83
Contig5177	LG4_55.83
Contig5043	LG4_55.83
Contig504	LG4_55.83
Contig5017	LG4_55.83
Contig4936	LG4_55.83
Contig4912	LG4_55.83
Contig481	LG4_55.83
Contig4736	LG4_55.83
Contig4628	LG4_55.83
Contig4595	LG4_55.83
Contig4594	LG4_55.83
Contig4592	LG4_55.83	LG4_58.813
Contig4364	LG4_55.83
Contig4339	LG4_55.83
Contig4303	LG4_55.83
Contig4296	LG4_55.83
Contig420	LG4_55.83
Contig408	LG4_55.83
Contig4043	LG4_55.83	LG4_55.461
Contig4033	LG4_55.83
Contig4007	LG4_55.83	LG4_59.159
Contig4002	LG4_55.83
Contig3927	LG4_55.83
Contig3913	LG4_55.83
Contig3876	LG4_55.83
Contig3721	LG4_55.83
Contig3718	LG4_55.83
Contig3714	LG4_55.83
Contig3467	LG4_55.83
Contig329	LG4_55.83
Contig3131	LG4_55.83
Contig2847	LG4_55.83
Contig2818	LG4_55.83	LG4_59.652
Contig2738	LG4_55.83
Contig2705	LG4_55.83
Contig2627	LG4_55.83
Contig2622	LG4_55.83
Contig2530	LG4_55.83
Contig2450	LG4_55.83
Contig2360	LG4_55.83	LG4_59.36
Contig2316	LG4_55.83	LG4_58.813
Contig2282	LG4_55.83
Contig2265	LG4_55.83
Contig2167	LG4_55.83	LG4_60.019
Contig2165	LG4_55.83
Contig2157	LG4_55.83	LG4_58.823
Contig2090	LG4_55.83
Contig1993	LG4_55.83
Contig1986	LG4_55.83
Contig19119	LG4_55.83
Contig18644	LG4_55.83
Contig18601	LG4_55.83
Contig18518	LG4_55.83
Contig1846	LG4_55.83
Contig18452	LG4_55.83
Contig18447	LG4_55.83
Contig18312	LG4_55.83
Contig18225	LG4_55.83
Contig18185	LG4_55.83	LG4_59.843
Contig1818	LG4_55.83
Contig18149	LG4_55.83
Contig1814	LG4_55.83
Contig18104	LG4_55.83	LG4_59.808
Contig17947	LG4_55.83
Contig17790	LG4_55.83	LG4_59.839
Contig17757	LG4_55.83
Contig17731	LG4_55.83
Contig17719	LG4_55.83
Contig17701	LG4_55.83
Contig17656	LG4_55.83	LG4_60.591
Contig17634	LG4_55.83	LG4_58.039
Contig17630	LG4_55.83
Contig17492	LG4_55.83
Contig17461	LG4_55.83
Contig1744	LG4_55.83
Contig17437	LG4_55.83
Contig17433	LG4_55.83
Contig17322	LG4_55.83
Contig1726	LG4_55.83
Contig17252	LG4_55.83
Contig17046	LG4_55.83
Contig1696	LG4_55.83
Contig16779	LG4_55.83
Contig16756	LG4_55.83
Contig16722	LG4_55.83
Contig16701	LG4_55.83
Contig16538	LG4_55.83
Contig16414	LG4_55.83
Contig16401	LG4_55.83
Contig16396	LG4_55.83
Contig16379	LG4_55.83
Contig16361	LG4_55.83
Contig1636	LG4_55.83	LG4_57.16
Contig1631	LG4_55.83
Contig16276	LG4_55.83
Contig16226	LG4_55.83
Contig16224	LG4_55.83
Contig16167	LG4_55.83
Contig16004	LG4_55.83
Contig15959	LG4_55.83
Contig15856	LG4_55.83
Contig15725	LG4_55.83
Contig15708	LG4_55.83
Contig15696	LG4_55.83
Contig15669	LG4_55.83
Contig15666	LG4_55.83
Contig15600	LG4_55.83
Contig15547	LG4_55.83
Contig15496	LG4_55.83
Contig15397	LG4_55.83	LG4_58.767
Contig15386	LG4_55.83
Contig15318	LG4_55.83
Contig15295	LG4_55.83	LG4_58.739
Contig15252	LG4_55.83
Contig15188	LG4_55.83
Contig15079	LG4_55.83	LG4_59.791
Contig14989	LG4_55.83
Contig14957	LG4_55.83
Contig14948	LG4_55.83
Contig14870	LG4_55.83
Contig14793	LG4_55.83
Contig14748	LG4_55.83
Contig14729	LG4_55.83
Contig14714	LG4_55.83
Contig14713	LG4_55.83
Contig14710	LG4_55.83
Contig14618	LG4_55.83
Contig14511	LG4_55.83	LG4_58.813
Contig14446	LG4_55.83
Contig14192	LG4_55.83
Contig1414	LG4_55.83	LG4_58.75
Contig13969	LG4_55.83	LG4_59.377
Contig13842	LG4_55.83
Contig1370	LG4_55.83
Contig13545	LG4_55.83
Contig1342	LG4_55.83
Contig13407	LG4_55.83
Contig13405	LG4_55.83
Contig1335	LG4_55.83
Contig13256	LG4_55.83
Contig13133	LG4_55.83
Contig13102	LG4_55.83
Contig13069	LG4_55.83
Contig12992	LG4_55.83
Contig12892	LG4_55.83	LG4_58.813
Contig12877	LG4_55.83
Contig12721	LG4_55.83
Contig12676	LG4_55.83	LG4_59.377
Contig12615	LG4_55.83
Contig12605	LG4_55.83	LG4_58.009
Contig1248	LG4_55.83	LG4_60.758
Contig12425	LG4_55.83
Contig12343	LG4_55.83
Contig12210	LG4_55.83
Contig11860	LG4_55.83
Contig11617	LG4_55.83
Contig11560	LG4_55.83
Contig1144	LG4_55.83
Contig11436	LG4_55.83
Contig11383	LG4_55.83
Contig1129	LG4_55.83	LG4_58.813
Contig11200	LG4_55.83
Contig11083	LG4_55.83	LG4_59.377
Contig10979	LG4_55.83
Contig1095	LG4_55.83	LG4_58.813
Contig10827	LG4_55.83
Contig1081	LG4_55.83
Contig10757	LG4_55.83
Contig10747	LG4_55.83
Contig10706	LG4_55.83
Contig10639	LG4_55.83
Contig10512	LG4_55.83	LG4_60.126
Contig10479	LG4_55.83
Contig10476	LG4_55.83	LG4_58.772
Contig10461	LG4_55.83
Contig10253	LG4_55.83	LG4_62.962
Contig10218	LG4_55.83	LG4_59.418
Contig10184	LG4_55.83
Contig10094	LG4_55.83
Contig10234	LG4_55.83
Contig10192	LG4_55.83
Contig10126	LG4_55.83
Contig9840	LG4_57.79
Contig8774	LG4_57.79
Contig12710	LG4_57.79
Contig14674	LG4_57.79
Contig8430	LG4_57.79	LG4_57.648
Contig3015	LG4_57.79
Contig18390	LG4_57.79
Contig8498	LG4_57.79	LG4_70.442
Contig5323	LG4_57.79
Contig1998	LG4_57.79
Contig15449	LG4_57.79	LG4_63.228
Contig14375	LG4_57.79
Contig982	LG4_59.75	LG4_65.567
Contig8905	LG4_59.75	LG4_65.534
Contig4700	LG4_59.75
Contig2810	LG4_59.75
Contig1872	LG4_59.75	LG4_65.567
Contig17752	LG4_59.75	LG4_65.784
Contig1392	LG4_59.75
Contig12693	LG4_59.75	LG4_65.802
Contig12070	LG4_59.75
Contig2557	LG4_61.71	LG4_66.451
Contig11088	LG4_61.71
Contig9234	LG4_63.67
Contig9021	LG4_63.67
Contig5016	LG4_63.67
Contig4871	LG4_63.67
Contig3711	LG4_63.67
Contig17542	LG4_63.67	LG4_68.474
Contig16716	LG4_63.67
Contig15928	LG4_63.67	LG4_68.285
Contig15510	LG4_63.67
Contig11534	LG4_63.67	LG4_81.35
Contig11343	LG4_63.67
Contig1121	LG4_63.67	LG4_68.285
Contig11129	LG4_63.67	LG4_68.86
Contig9809	LG4_65.63
Contig8836	LG4_65.63
Contig6043	LG4_65.63
Contig18653	LG4_65.63
Contig17965	LG4_65.63
Contig17455	LG4_65.63
Contig17047	LG4_65.63
Contig1660	LG4_65.63
Contig16128	LG4_65.63	LG4_74.3
Contig15570	LG4_65.63
Contig15550	LG4_65.63
Contig14090	LG4_65.63
Contig14021	LG4_65.63
Contig12878	LG4_65.63
Contig12527	LG4_65.63	LG4_73.862
Contig12131	LG4_65.63
Contig11704	LG4_65.63
Contig11009	LG4_65.63
Contig10780	LG4_65.63
Contig10240	LG4_65.63
Contig10235	LG4_65.63
Contig9922	LG4_67.59
Contig9575	LG4_67.59	LG4_77.911
Contig8595	LG4_67.59	LG4_75.092
Contig772	LG4_67.59
Contig5444	LG4_67.59
Contig6291	LG4_67.59
Contig7981	LG4_67.59
Contig2895	LG4_67.59
Contig17585	LG4_67.59
Contig4383	LG4_67.59	LG4_76.878
Contig2632	LG4_67.59
Contig5384	LG4_67.59	LG4_75.008
Contig16805	LG4_67.59
Contig14918	LG4_67.59	LG4_75.072
Contig755	LG4_69.55
Contig14236	LG4_71.51
Contig14207	LG4_71.51
Contig10058	LG4_71.51
Contig9837	LG4_73.47
Contig14909	LG4_73.47
Contig18941	LG4_77.48
Contig16875	LG5_0
Contig9291	LG5_6.13
Contig12854	LG5_8.09
Contig18203	LG5_10.05
Contig13108	LG5_13.97
Contig18229	LG5_13.97
Contig13577	LG5_15.94	LG5_45.052
Contig17062	LG5_15.94
Contig4351	LG5_17.9
Contig13335	LG5_19.86
Contig19069	LG5_19.86
Contig11395	LG5_21.82
Contig6222	LG5_21.82
Contig13789	LG5_25.82
Contig15488	LG5_25.82	LG5_51.408
Contig6536	LG5_25.82
Contig8712	LG5_25.82
Contig8869	LG5_25.82	LG5_52.673
Contig10456	LG5_27.78	LG5_50.914
Contig10468	LG5_27.78
Contig11056	LG5_27.78
Contig11390	LG5_27.78
Contig12583	LG5_27.78
Contig12709	LG5_27.78	LG5_51.416
Contig12900	LG5_27.78
Contig1348	LG5_27.78	LG5_50.918
Contig14046	LG5_27.78
Contig14401	LG5_27.78
Contig14415	LG5_27.78
Contig14912	LG5_27.78
Contig15545	LG5_27.78
Contig15575	LG5_27.78
Contig1582	LG5_27.78
Contig15961	LG5_27.78	LG5_50.918
Contig16138	LG5_27.78
Contig16445	LG5_27.78
Contig16546	LG5_27.78
Contig16985	LG5_27.78
Contig17270	LG5_27.78
Contig17415	LG5_27.78
Contig17558	LG5_27.78
Contig17623	LG5_27.78	LG5_50.769
Contig1773	LG5_27.78
Contig18262	LG5_27.78
Contig19087	LG5_27.78	LG5_51.744
Contig19094	LG5_27.78
Contig2062	LG5_27.78
Contig2520	LG5_27.78
Contig2914	LG5_27.78	LG5_51.757
Contig4328	LG5_27.78
Contig4353	LG5_27.78	LG5_58.037
Contig4882	LG5_27.78	LG5_50.929
Contig4900	LG5_27.78
Contig5267	LG5_27.78	LG5_51.387
Contig5590	LG5_27.78
Contig6085	LG5_27.78
Contig6158	LG5_27.78
Contig6308	LG5_27.78	LG5_50.918
Contig6691	LG5_27.78
Contig6849	LG5_27.78
Contig7987	LG5_27.78
Contig8045	LG5_27.78
Contig8048	LG5_27.78
Contig8400	LG5_27.78
Contig8736	LG5_27.78
Contig8857	LG5_27.78	LG5_49.899
Contig897	LG5_27.78
Contig10152	LG5_29.74
Contig10219	LG5_29.74
Contig1024	LG5_29.74
Contig10265	LG5_29.74
Contig10555	LG5_29.74
Contig1069	LG5_29.74
Contig10749	LG5_29.74
Contig11033	LG5_29.74
Contig11116	LG5_29.74
Contig11150	LG5_29.74	LG5_51.408
Contig11264	LG5_29.74
Contig11558	LG5_29.74	LG5_55.073
Contig11582	LG5_29.74	LG5_51.408
Contig11677	LG5_29.74
Contig11762	LG5_29.74
Contig1187	LG5_29.74
Contig1197	LG5_29.74
Contig1209	LG5_29.74
Contig12112	LG5_29.74	LG5_51.508
Contig12222	LG5_29.74
Contig12379	LG5_29.74	LG5_51.408
Contig1246	LG5_29.74	LG5_51.408
Contig1255	LG5_29.74
Contig12585	LG5_29.74
Contig12695	LG5_29.74
Contig12853	LG5_29.74
Contig1287	LG5_29.74
Contig12888	LG5_29.74
Contig12942	LG5_29.74
Contig13217	LG5_29.74
Contig1326	LG5_29.74	LG5_51.408
Contig1331	LG5_29.74
Contig13544	LG5_29.74
Contig13608	LG5_29.74
Contig13644	LG5_29.74
Contig13670	LG5_29.74
Contig13677	LG5_29.74
Contig1377	LG5_29.74
Contig14252	LG5_29.74
Contig14267	LG5_29.74	LG5_51.399
Contig1438	LG5_29.74
Contig14640	LG5_29.74
Contig1468	LG5_29.74
Contig14760	LG5_29.74
Contig14892	LG5_29.74
Contig14926	LG5_29.74
Contig14937	LG5_29.74	LG5_51.309
Contig1510	LG5_29.74
Contig15198	LG5_29.74
Contig1521	LG5_29.74
Contig15244	LG5_29.74
Contig15251	LG5_29.74	LG5_51.408
Contig15274	LG5_29.74
Contig15294	LG5_29.74
Contig15390	LG5_29.74
Contig15435	LG5_29.74
Contig15442	LG5_29.74
Contig15458	LG5_29.74
Contig15535	LG5_29.74	LG5_51.309
Contig15598	LG5_29.74
Contig15661	LG5_29.74	LG5_51.293
Contig15780	LG5_29.74
Contig1580	LG5_29.74
Contig15837	LG5_29.74
Contig15865	LG5_29.74
Contig15871	LG5_29.74
Contig15968	LG5_29.74
Contig1598	LG5_29.74
Contig15985	LG5_29.74
Contig15999	LG5_29.74	LG5_51.408
Contig16064	LG5_29.74	LG5_51.54
Contig16112	LG5_29.74
Contig16152	LG5_29.74	LG5_51.408
Contig16376	LG5_29.74
Contig16500	LG5_29.74
Contig16527	LG5_29.74
Contig16567	LG5_29.74
Contig16629	LG5_29.74	LG5_51.433
Contig16639	LG5_29.74
Contig1669	LG5_29.74
Contig16826	LG5_29.74
Contig17020	LG5_29.74
Contig17043	LG5_29.74
Contig1741	LG5_29.74
Contig1752	LG5_29.74
Contig1754	LG5_29.74	LG5_50.173
Contig17618	LG5_29.74
Contig1764	LG5_29.74
Contig17687	LG5_29.74
Contig17735	LG5_29.74
Contig17740	LG5_29.74
Contig17769	LG5_29.74
Contig17796	LG5_29.74
Contig17899	LG5_29.74
Contig17984	LG5_29.74
Contig18078	LG5_29.74
Contig18251	LG5_29.74
Contig18277	LG5_29.74
Contig18284	LG5_29.74
Contig18321	LG5_29.74
Contig18348	LG5_29.74
Contig18376	LG5_29.74
Contig18427	LG5_29.74
Contig1844	LG5_29.74
Contig18444	LG5_29.74	LG5_51.408
Contig18936	LG5_29.74
Contig18950	LG5_29.74
Contig19012	LG5_29.74	LG5_51.351
Contig1911	LG5_29.74
Contig2120	LG5_29.74
Contig2323	LG5_29.74	LG5_51.408
Contig2439	LG5_29.74
Contig2462	LG5_29.74	LG5_51.455
Contig2513	LG5_29.74
Contig2936	LG5_29.74
Contig2938	LG5_29.74
Contig2998	LG5_29.74
Contig3128	LG5_29.74
Contig3142	LG5_29.74
Contig3278	LG5_29.74
Contig3420	LG5_29.74
Contig3720	LG5_29.74
Contig3850	LG5_29.74
Contig3898	LG5_29.74
Contig4084	LG5_29.74
Contig4236	LG5_29.74
Contig4279	LG5_29.74
Contig4281	LG5_29.74	LG5_51.408
Contig4285	LG5_29.74	LG5_52.181
Contig4288	LG5_29.74
Contig4475	LG5_29.74
Contig462	LG5_29.74
Contig4666	LG5_29.74
Contig4693	LG5_29.74
Contig4711	LG5_29.74
Contig4761	LG5_29.74
Contig4848	LG5_29.74
Contig5094	LG5_29.74
Contig5161	LG5_29.74
Contig518	LG5_29.74
Contig5183	LG5_29.74
Contig5260	LG5_29.74
Contig545	LG5_29.74
Contig5553	LG5_29.74
Contig5572	LG5_29.74
Contig5707	LG5_29.74
Contig582	LG5_29.74
Contig5908	LG5_29.74	LG5_51.423
Contig593	LG5_29.74	LG5_51.408
Contig5977	LG5_29.74	LG5_54.651
Contig6095	LG5_29.74
Contig6180	LG5_29.74
Contig6274	LG5_29.74
Contig6346	LG5_29.74
Contig6589	LG5_29.74
Contig6642	LG5_29.74
Contig685	LG5_29.74	LG5_57.165
Contig7254	LG5_29.74
Contig7303	LG5_29.74
Contig7379	LG5_29.74
Contig746	LG5_29.74
Contig7544	LG5_29.74
Contig7612	LG5_29.74
Contig7791	LG5_29.74
Contig7869	LG5_29.74
Contig7966	LG5_29.74
Contig805	LG5_29.74
Contig824	LG5_29.74
Contig8468	LG5_29.74
Contig8491	LG5_29.74
Contig8510	LG5_29.74
Contig8518	LG5_29.74
Contig8551	LG5_29.74
Contig8565	LG5_29.74
Contig8629	LG5_29.74
Contig8636	LG5_29.74
Contig8670	LG5_29.74
Contig8672	LG5_29.74	LG5_51.408
Contig8728	LG5_29.74
Contig8750	LG5_29.74	LG5_52.012
Contig8840	LG5_29.74
Contig8841	LG5_29.74
Contig8900	LG5_29.74
Contig8979	LG5_29.74	LG5_51.916
Contig9005	LG5_29.74
Contig9025	LG5_29.74
Contig9080	LG5_29.74
Contig9117	LG5_29.74
Contig9169	LG5_29.74
Contig9232	LG5_29.74
Contig9266	LG5_29.74
Contig930	LG5_29.74
Contig9471	LG5_29.74
Contig9655	LG5_29.74
Contig9673	LG5_29.74
Contig9688	LG5_29.74	LG5_51.408
Contig9986	LG5_29.74
Contig14858	LG5_31.7
Contig1733	LG5_31.7
Contig18178	LG5_31.7	LG5_48.418
Contig18959	LG5_31.7	LG5_51.553
Contig19102	LG5_31.7
Contig13404	LG5_33.67
Contig13454	LG5_33.67
Contig1404	LG5_33.67
Contig14964	LG5_33.67
Contig15949	LG5_33.67
Contig16074	LG5_33.67
Contig17307	LG5_33.67
Contig2839	LG5_33.67
Contig4715	LG5_33.67
Contig5714	LG5_33.67	LG5_45.882
Contig5898	LG5_33.67
Contig9397	LG5_33.67
[truncated: 3,649 more rows]

## Sheet: table S2. maleMap
Table S2. Male map	Marker Location (LinkageGroup_cM)
contigName	male map, this study	sex average map in Papadopulos et al 2015
Contig10728	LG1_0
Contig9026	LG1_0	LG1_68.69
Contig9296	LG1_1.96
Contig2333	LG1_3.92
Contig12452	LG1_5.88
Contig3811	LG1_5.88	LG1_71.159
Contig745	LG1_5.88
Contig9577	LG1_5.88
Contig19053	LG1_7.84	LG1_73.447
Contig14315	LG1_9.81
Contig17380	LG1_9.81
Contig9335	LG1_11.77
Contig10564	LG1_13.73
Contig11158	LG1_13.73	LG1_91.457
Contig11489	LG1_13.73
Contig11581	LG1_13.73
Contig11768	LG1_13.73
Contig13272	LG1_13.73	LG1_92.292
Contig14841	LG1_13.73
Contig15347	LG1_13.73
Contig16364	LG1_13.73
Contig17297	LG1_13.73
Contig17305	LG1_13.73	LG1_90.146
Contig17862	LG1_13.73
Contig18421	LG1_13.73
Contig18478	LG1_13.73
Contig2674	LG1_13.73
Contig4256	LG1_13.73
Contig9103	LG1_13.73	LG1_91.9
Contig9614	LG1_13.73	LG1_89.554
Contig10397	LG1_15.69
Contig10805	LG1_15.69
Contig10845	LG1_15.69
Contig11352	LG1_15.69
Contig11433	LG1_15.69
Contig11487	LG1_15.69
Contig12294	LG1_15.69
Contig12394	LG1_15.69
Contig13053	LG1_15.69
Contig13416	LG1_15.69
Contig13593	LG1_15.69
Contig13633	LG1_15.69	LG1_88.497
Contig13812	LG1_15.69
Contig14190	LG1_15.69
Contig14432	LG1_15.69
Contig15036	LG1_15.69
Contig15368	LG1_15.69
Contig16337	LG1_15.69	LG1_88.896
Contig16638	LG1_15.69
Contig1676	LG1_15.69	LG1_88.493
Contig17561	LG1_15.69	LG1_87.283
Contig17713	LG1_15.69
Contig17820	LG1_15.69
Contig18197	LG1_15.69
Contig1880	LG1_15.69	LG1_87.283
Contig19045	LG1_15.69
Contig19055	LG1_15.69	LG1_87.283
Contig2230	LG1_15.69
Contig3705	LG1_15.69
Contig4322	LG1_15.69	LG1_87.283
Contig4980	LG1_15.69
Contig5318	LG1_15.69
Contig5563	LG1_15.69	LG1_87.153
Contig6350	LG1_15.69
Contig8682	LG1_15.69
Contig9379	LG1_15.69	LG1_88.497
Contig9554	LG1_15.69	LG1_88.497
Contig9710	LG1_15.69
Contig9771	LG1_15.69
Contig13238	LG1_17.65	LG1_85.258
Contig15410	LG1_17.65
Contig8530	LG1_17.65
Contig10959	LG1_19.61
Contig13083	LG1_19.61	LG1_84.929
Contig14010	LG1_19.61
Contig15874	LG1_19.61	LG1_84.22
Contig16926	LG1_19.61
Contig17453	LG1_19.61
Contig17865	LG1_19.61
Contig2270	LG1_19.61
Contig4440	LG1_19.61	LG1_81.582
Contig1186	LG1_21.57
Contig10353	LG1_23.53	LG1_80.799
Contig12826	LG1_23.53	LG1_70.277
Contig14985	LG1_23.53
Contig1562	LG1_23.53
Contig16614	LG1_23.53	LG1_79.975
Contig17737	LG1_23.53	LG1_82.33
Contig18234	LG1_23.53
Contig3204	LG1_23.53	LG1_80.865
Contig3904	LG1_23.53
Contig4793	LG1_23.53
Contig4833	LG1_23.53	LG1_77.713
Contig5636	LG1_23.53	LG1_77.713
Contig7580	LG1_23.53	LG1_77.713
Contig7697	LG1_23.53
Contig8639	LG1_23.53
Contig9431	LG1_23.53
Contig10046	LG1_25.49
Contig1044	LG1_25.49
Contig11584	LG1_25.49
Contig11669	LG1_25.49	LG1_75.559
Contig11708	LG1_25.49
Contig11922	LG1_25.49
Contig1214	LG1_25.49	LG1_66.536
Contig12149	LG1_25.49
Contig1218	LG1_25.49
Contig12830	LG1_25.49
Contig13572	LG1_25.49
Contig14055	LG1_25.49
Contig14437	LG1_25.49	LG1_78.338
Contig14581	LG1_25.49
Contig14925	LG1_25.49
Contig15617	LG1_25.49
Contig16081	LG1_25.49
Contig16267	LG1_25.49	LG1_75.611
Contig16510	LG1_25.49
Contig16575	LG1_25.49
Contig1706	LG1_25.49
Contig17718	LG1_25.49
Contig2935	LG1_25.49
Contig308	LG1_25.49
Contig5367	LG1_25.49
Contig585	LG1_25.49	LG1_66.078
Contig6041	LG1_25.49
Contig6150	LG1_25.49
Contig7620	LG1_25.49
Contig8492	LG1_25.49	LG1_75.341
Contig9121	LG1_25.49	LG1_74.566
Contig9258	LG1_25.49	LG1_76.708
Contig9323	LG1_25.49
Contig967	LG1_25.49	LG1_67.206
Contig7520	LG1_27.45
Contig7038	LG1_29.42
Contig13422	LG1_33.34	LG1_39.36
Contig11311	LG1_35.3
Contig18097	LG1_35.3
Contig14447	LG1_37.26
Contig15431	LG1_37.26
Contig11217	LG1_39.22
Contig12368	LG1_39.22
Contig13594	LG1_39.22	LG1_58.167
Contig14263	LG1_39.22
Contig14720	LG1_39.22
Contig15675	LG1_39.22	LG1_59.388
Contig16212	LG1_39.22
Contig16470	LG1_39.22
Contig16930	LG1_39.22
Contig1947	LG1_39.22	LG1_59.372
Contig2926	LG1_39.22	LG1_59.932
Contig4570	LG1_39.22
Contig7253	LG1_39.22
Contig8475	LG1_39.22
Contig9348	LG1_39.22
Contig9679	LG1_39.22
Contig1005	LG1_41.18
Contig1329	LG1_41.18	LG1_57.344
Contig15207	LG1_41.18	LG1_56.942
Contig2218	LG1_41.18
Contig5556	LG1_41.18
Contig8663	LG1_41.18
Contig10203	LG1_43.14	LG1_55.998
Contig11094	LG1_43.14	LG1_54.867
Contig11747	LG1_43.14
Contig12688	LG1_43.14
Contig13496	LG1_43.14
Contig14248	LG1_43.14
Contig14911	LG1_43.14	LG1_55.952
Contig1626	LG1_43.14
Contig16339	LG1_43.14	LG1_54.818
Contig1658	LG1_43.14
Contig17084	LG1_43.14
Contig18528	LG1_43.14
Contig2065	LG1_43.14
Contig2364	LG1_43.14	LG1_55.623
Contig3879	LG1_43.14
Contig4264	LG1_43.14
Contig4428	LG1_43.14
Contig6748	LG1_43.14	LG1_55.977
Contig7808	LG1_43.14	LG1_55.998
Contig8593	LG1_43.14
Contig10285	LG1_45.1
Contig10617	LG1_45.1
Contig12176	LG1_45.1
Contig13006	LG1_45.1
Contig13424	LG1_45.1
Contig13686	LG1_45.1
Contig15336	LG1_45.1
Contig15847	LG1_45.1
Contig2397	LG1_45.1	LG1_54.385
Contig3217	LG1_45.1
Contig3258	LG1_45.1
Contig4051	LG1_45.1
Contig4422	LG1_45.1
Contig5548	LG1_45.1
Contig5913	LG1_45.1
Contig7763	LG1_45.1
Contig7858	LG1_45.1
Contig8119	LG1_45.1
Contig9024	LG1_45.1
Contig9492	LG1_45.1
Contig10190	LG1_47.07
Contig12590	LG1_47.07
Contig1261	LG1_47.07	LG1_53.067
Contig14049	LG1_47.07
Contig14859	LG1_47.07
Contig15186	LG1_47.07	LG1_52.783
Contig15334	LG1_47.07
Contig15753	LG1_47.07	LG1_51.631
Contig17920	LG1_47.07	LG1_49.181
Contig2884	LG1_47.07
Contig4965	LG1_47.07	LG1_47.614
Contig5053	LG1_47.07
Contig6032	LG1_47.07	LG1_53.24
Contig6086	LG1_47.07
Contig6118	LG1_47.07
Contig6596	LG1_47.07
Contig8489	LG1_47.07	LG1_51.631
Contig8978	LG1_47.07
Contig9017	LG1_47.07	LG1_51.631
Contig9056	LG1_47.07
Contig9186	LG1_47.07
Contig9487	LG1_47.07
Contig10058	LG1_49.03
Contig12137	LG1_49.03	LG1_46.281
Contig14286	LG1_50.99
Contig17671	LG1_50.99	LG1_45.071
Contig2654	LG1_50.99
Contig3710	LG1_50.99
Contig4995	LG1_50.99	LG1_43.715
Contig9361	LG1_50.99	LG1_43.832
Contig13947	LG1_54.91
Contig15362	LG1_54.91
Contig15376	LG1_54.91
Contig15687	LG1_54.91
Contig16516	LG1_54.91
Contig18200	LG1_54.91
Contig18949	LG1_54.91
Contig3955	LG1_54.91
Contig464	LG1_54.91
Contig4689	LG1_54.91
Contig5376	LG1_54.91
Contig5702	LG1_54.91
Contig5728	LG1_54.91
Contig11269	LG1_56.87
Contig11910	LG1_56.87
Contig12574	LG1_56.87
Contig12963	LG1_56.87
Contig13498	LG1_56.87
Contig14211	LG1_56.87
Contig14416	LG1_56.87
Contig14567	LG1_56.87
Contig14969	LG1_56.87
Contig18237	LG1_56.87
Contig2183	LG1_56.87
Contig3451	LG1_56.87
Contig768	LG1_56.87
Contig8627	LG1_56.87	LG1_38.66
Contig8980	LG1_56.87
Contig9106	LG1_56.87
Contig11053	LG1_60.79
Contig12101	LG1_60.79
Contig18472	LG1_60.79
Contig8875	LG1_60.79	LG1_32.832
Contig4705	LG1_62.75
Contig9230	LG1_62.75
Contig10864	LG1_64.71
Contig4554	LG1_64.71
Contig7782	LG1_64.71
Contig10454	LG1_66.68
Contig11043	LG1_66.68	LG1_29.849
Contig3886	LG1_66.68
Contig13653	LG1_68.64	LG1_27.939
Contig15502	LG1_68.64	LG1_27.952
Contig5539	LG1_68.64	LG1_26.903
Contig8566	LG1_68.64	LG1_27.532
Contig8937	LG1_68.64
Contig9391	LG1_68.64
Contig949	LG1_68.64
Contig10574	LG1_70.6
Contig15078	LG1_70.6
Contig19075	LG1_70.6
Contig2444	LG1_70.6
Contig3745	LG1_70.6
Contig4223	LG1_70.6
Contig5484	LG1_70.6
Contig5922	LG1_70.6
Contig8427	LG1_70.6
Contig9514	LG1_70.6
Contig13655	LG1_72.56
Contig13983	LG1_72.56
Contig15095	LG1_72.56
Contig16502	LG1_72.56
Contig17151	LG1_72.56
Contig18500	LG1_72.56
Contig18781	LG1_72.56
Contig2326	LG1_72.56
Contig4625	LG1_72.56
Contig6241	LG1_72.56
Contig7679	LG1_72.56
Contig10481	LG1_74.52
Contig11327	LG1_74.52	LG1_19.316
Contig11339	LG1_74.52	LG1_19.342
Contig1170	LG1_74.52
Contig11980	LG1_74.52
Contig12380	LG1_74.52	LG1_21.448
Contig14226	LG1_74.52	LG1_21.448
Contig15105	LG1_74.52
Contig15764	LG1_74.52	LG1_20.734
Contig15940	LG1_74.52
Contig15950	LG1_74.52
Contig17290	LG1_74.52	LG1_19.342
Contig17344	LG1_74.52
Contig18502	LG1_74.52
Contig3541	LG1_74.52
Contig4724	LG1_74.52
Contig4783	LG1_74.52	LG1_21.403
Contig4983	LG1_74.52
Contig5456	LG1_74.52
Contig5620	LG1_74.52
Contig7826	LG1_74.52
Contig9152	LG1_74.52	LG1_21.905
Contig5026	LG1_76.48
Contig5150	LG1_76.48
Contig5817	LG1_76.48
Contig7785	LG1_76.48
Contig11857	LG1_78.44
Contig11914	LG1_78.44
Contig12600	LG1_78.44
Contig14031	LG1_78.44
Contig5290	LG1_78.44	LG1_17.21
Contig9216	LG1_78.44
Contig14537	LG1_80.4	LG1_12.822
Contig2662	LG1_80.4
Contig932	LG1_80.4	LG1_12.822
Contig9922	LG1_80.4
Contig1000	LG1_82.36
Contig1047	LG1_82.36
Contig10657	LG1_82.36
Contig11530	LG1_82.36
Contig12225	LG1_82.36
Contig1231	LG1_82.36
Contig12327	LG1_82.36
Contig12552	LG1_82.36
Contig12787	LG1_82.36	LG1_5.506
Contig12822	LG1_82.36	LG1_5.584
Contig14185	LG1_82.36
Contig14321	LG1_82.36
Contig14863	LG1_82.36
Contig14990	LG1_82.36
Contig15180	LG1_82.36
Contig15623	LG1_82.36
Contig16154	LG1_82.36
Contig16415	LG1_82.36
Contig16709	LG1_82.36
Contig17659	LG1_82.36
Contig18361	LG1_82.36
Contig1955	LG1_82.36
Contig2368	LG1_82.36
Contig2665	LG1_82.36	LG1_7.039
Contig3279	LG1_82.36	LG1_9.71
Contig358	LG1_82.36
Contig413	LG1_82.36
Contig4234	LG1_82.36	LG1_8.565
Contig426	LG1_82.36
Contig6025	LG1_82.36
Contig6096	LG1_82.36
Contig664	LG1_82.36
Contig7183	LG1_82.36
Contig763	LG1_82.36
Contig8062	LG1_82.36
Contig8504	LG1_82.36
Contig965	LG1_82.36
Contig9676	LG2_0
Contig9425	LG2_0	LG2_3.743
Contig9099	LG2_0
Contig8831	LG2_0
Contig7982	LG2_0
Contig690	LG2_0
Contig4294	LG2_0
Contig4252	LG2_0
Contig2968	LG2_0	LG2_1.971
Contig2836	LG2_0
Contig2801	LG2_0	LG2_1.512
Contig1747	LG2_0
Contig17213	LG2_0
Contig16372	LG2_0
Contig15333	LG2_0
Contig14853	LG2_0
Contig14647	LG2_0
Contig14571	LG2_0	LG2_2.042
Contig14448	LG2_0	LG2_0
Contig13982	LG2_0
Contig13924	LG2_0
Contig1334	LG2_0
Contig12895	LG2_0
Contig12698	LG2_0
Contig12502	LG2_0	LG2_1.906
Contig12471	LG2_0
Contig12087	LG2_0
Contig11040	LG2_0	LG2_1.906
Contig10529	LG2_0	LG2_5.123
Contig10458	LG2_0	LG2_0.625
Contig10446	LG2_0	LG2_4.858
Contig7774	LG2_1.96
Contig9873	LG2_3.92	LG2_7.198
Contig6369	LG2_3.92
Contig4757	LG2_3.92
Contig335	LG2_3.92
Contig16307	LG2_3.92
Contig13674	LG2_3.92
Contig11174	LG2_3.92
Contig10249	LG2_3.92
Contig9411	LG2_5.88	LG2_7.208
Contig14426	LG2_5.88	LG2_5.887
Contig1001	LG2_5.88	LG2_6.47
Contig9053	LG2_7.84
Contig3867	LG2_7.84
Contig3494	LG2_7.84	LG2_10.875
Contig12183	LG2_7.84
Contig11054	LG2_7.84
Contig19021	LG2_9.81	LG2_18.217
Contig14070	LG2_9.81
Contig2401	LG2_11.77
Contig3726	LG2_13.73
Contig18993	LG2_13.73
Contig18489	LG2_13.73
Contig17837	LG2_13.73
Contig16265	LG2_13.73
Contig16005	LG2_13.73	LG2_13.126
Contig15099	LG2_13.73
Contig13574	LG2_13.73
Contig12974	LG2_13.73
Contig10897	LG2_13.73
Contig8470	LG2_15.69	LG2_16.652
Contig5075	LG2_15.69
Contig7009	LG2_17.65
Contig6554	LG2_17.65
Contig15636	LG2_17.65
Contig1507	LG2_17.65	LG2_18.795
Contig14247	LG2_17.65
Contig10213	LG2_17.65	LG2_17.109
Contig5832	LG2_21.65	LG2_22.977
Contig4215	LG2_21.65
Contig19141	LG2_21.65
Contig17231	LG2_21.65
Contig16839	LG2_21.65
Contig15308	LG2_21.65
Contig15294	LG2_21.65
Contig14403	LG2_21.65
Contig12397	LG2_21.65
Contig11614	LG2_21.65
Contig7977	LG2_23.61	LG2_23.778
Contig16856	LG2_23.61
Contig14461	LG2_23.61
Contig4782	LG2_25.57
Contig13974	LG2_25.57
Contig11789	LG2_25.57
Contig15068	LG2_29.58
Contig14765	LG2_29.58
Contig14110	LG2_29.58
Contig11295	LG2_29.58	LG2_28.305
Contig13693	LG2_31.54
Contig11444	LG2_31.54
Contig10740	LG2_31.54
Contig9536	LG2_33.5
Contig778	LG2_33.5
Contig7033	LG2_33.5
Contig581	LG2_33.5
Contig4669	LG2_33.5
Contig16521	LG2_33.5
Contig16172	LG2_33.5
Contig1518	LG2_33.5	LG2_32.804
Contig1206	LG2_33.5
Contig11731	LG2_33.5
Contig10995	LG2_33.5
Contig10445	LG2_33.5	LG2_32.55
Contig9609	LG2_35.46
Contig9289	LG2_35.46
Contig9160	LG2_35.46
Contig8949	LG2_35.46
Contig5296	LG2_35.46
Contig4682	LG2_35.46
Contig4634	LG2_35.46
Contig4626	LG2_35.46	LG2_35.033
Contig2512	LG2_35.46
Contig2430	LG2_35.46
Contig17048	LG2_35.46
Contig16680	LG2_35.46
Contig14727	LG2_35.46
Contig14657	LG2_35.46
Contig13996	LG2_35.46
Contig13861	LG2_35.46	LG2_35.859
Contig13190	LG2_35.46	LG2_58.061
Contig12873	LG2_35.46
Contig12602	LG2_35.46
Contig12245	LG2_35.46
Contig11355	LG2_35.46
Contig10267	LG2_35.46
Contig9932	LG2_37.42
Contig9908	LG2_37.42
Contig9765	LG2_37.42	LG2_36.828
Contig9572	LG2_37.42
Contig9334	LG2_37.42
Contig906	LG2_37.42
Contig9051	LG2_37.42	LG2_36.828
Contig9031	LG2_37.42	LG2_37.677
Contig8833	LG2_37.42
Contig8818	LG2_37.42
Contig8658	LG2_37.42
Contig8604	LG2_37.42
Contig8567	LG2_37.42
Contig8535	LG2_37.42	LG2_36.794
Contig8399	LG2_37.42	LG2_36.828
Contig833	LG2_37.42	LG2_37.623
Contig7956	LG2_37.42
Contig7925	LG2_37.42	LG2_38.519
Contig7883	LG2_37.42
Contig7797	LG2_37.42
Contig7750	LG2_37.42	LG2_36.828
Contig7521	LG2_37.42
Contig747	LG2_37.42
Contig6622	LG2_37.42
Contig6185	LG2_37.42
Contig614	LG2_37.42
Contig5956	LG2_37.42
Contig584	LG2_37.42
Contig5574	LG2_37.42
Contig5487	LG2_37.42
Contig519	LG2_37.42
Contig516	LG2_37.42
Contig4990	LG2_37.42
Contig4967	LG2_37.42
Contig494	LG2_37.42
Contig4927	LG2_37.42
Contig4845	LG2_37.42
Contig4781	LG2_37.42
Contig474	LG2_37.42
Contig4717	LG2_37.42
Contig4667	LG2_37.42
Contig4523	LG2_37.42
Contig4475	LG2_37.42
Contig4277	LG2_37.42
Contig417	LG2_37.42	LG2_37.677
Contig4014	LG2_37.42
Contig3914	LG2_37.42
Contig3343	LG2_37.42
Contig3248	LG2_37.42
Contig3045	LG2_37.42
Contig2953	LG2_37.42
Contig2863	LG2_37.42
Contig2703	LG2_37.42
Contig2529	LG2_37.42
Contig2486	LG2_37.42	LG2_38.034
Contig2369	LG2_37.42
Contig2106	LG2_37.42
Contig2060	LG2_37.42	LG2_36.451
Contig1987	LG2_37.42
Contig19101	LG2_37.42
Contig18927	LG2_37.42
Contig18748	LG2_37.42
Contig18373	LG2_37.42
Contig1833	LG2_37.42
Contig18306	LG2_37.42
Contig18206	LG2_37.42
Contig18180	LG2_37.42	LG2_36.206
Contig17794	LG2_37.42
Contig17704	LG2_37.42
Contig17694	LG2_37.42
Contig17018	LG2_37.42
Contig1691	LG2_37.42
Contig16570	LG2_37.42
Contig16525	LG2_37.42
Contig16367	LG2_37.42
Contig16178	LG2_37.42
Contig16157	LG2_37.42
Contig16036	LG2_37.42
Contig15946	LG2_37.42	LG2_36.725
Contig15927	LG2_37.42
Contig15705	LG2_37.42	LG2_36.828
Contig15624	LG2_37.42
Contig15603	LG2_37.42	LG2_35.32
Contig15580	LG2_37.42
Contig1553	LG2_37.42
Contig1496	LG2_37.42
Contig14518	LG2_37.42
Contig14389	LG2_37.42
Contig14237	LG2_37.42
Contig14166	LG2_37.42
Contig1385	LG2_37.42
Contig13824	LG2_37.42
Contig13801	LG2_37.42
Contig13758	LG2_37.42
Contig13745	LG2_37.42
Contig13671	LG2_37.42
Contig13628	LG2_37.42
Contig13409	LG2_37.42
Contig13351	LG2_37.42
Contig13254	LG2_37.42
Contig13197	LG2_37.42
Contig12916	LG2_37.42
Contig12908	LG2_37.42
Contig12806	LG2_37.42
Contig12647	LG2_37.42
Contig12402	LG2_37.42	LG2_37.649
Contig12235	LG2_37.42
Contig12097	LG2_37.42
Contig12057	LG2_37.42
Contig11931	LG2_37.42
Contig11929	LG2_37.42
Contig11843	LG2_37.42	LG2_36.828
Contig11839	LG2_37.42
Contig11838	LG2_37.42
Contig11602	LG2_37.42
Contig11532	LG2_37.42	LG2_37.615
Contig11446	LG2_37.42
Contig11419	LG2_37.42
Contig11344	LG2_37.42
Contig1102	LG2_37.42
Contig1099	LG2_37.42
Contig10933	LG2_37.42
Contig10775	LG2_37.42
Contig10642	LG2_37.42
Contig10545	LG2_37.42
Contig10493	LG2_37.42
Contig10464	LG2_37.42
Contig10347	LG2_37.42
Contig10248	LG2_37.42
Contig1023	LG2_37.42	LG2_43.56
Contig9218	LG2_39.38	LG2_38.201
Contig8755	LG2_39.38
Contig4958	LG2_39.38
Contig4318	LG2_39.38
Contig2355	LG2_39.38	LG2_38.551
Contig18664	LG2_39.38	LG2_38.495
Contig18438	LG2_39.38
Contig18337	LG2_39.38	LG2_38.519
Contig18335	LG2_39.38
Contig18326	LG2_39.38	LG2_38.519
Contig17911	LG2_39.38	LG2_38.449
Contig16691	LG2_39.38	LG2_37.82
Contig16563	LG2_39.38
Contig15766	LG2_39.38
Contig15298	LG2_39.38	LG2_38.519
Contig14972	LG2_39.38
Contig1486	LG2_39.38
Contig14658	LG2_39.38
Contig1424	LG2_39.38	LG2_39.133
Contig13953	LG2_39.38
Contig9459	LG2_41.34
Contig9062	LG2_41.34
Contig8537	LG2_41.34
Contig8417	LG2_41.34
Contig6010	LG2_41.34
Contig5601	LG2_41.34	LG2_39.461
Contig4767	LG2_41.34
Contig4432	LG2_41.34	LG2_45.282
Contig4394	LG2_41.34
Contig4231	LG2_41.34	LG2_41.054
Contig3265	LG2_41.34	LG2_42.449
Contig2554	LG2_41.34
Contig19125	LG2_41.34
Contig18909	LG2_41.34	LG2_39.461
Contig17892	LG2_41.34	LG2_42.88
Contig16952	LG2_41.34
Contig16365	LG2_41.34
Contig15995	LG2_41.34
Contig15270	LG2_41.34
Contig14864	LG2_41.34
Contig1482	LG2_41.34
Contig14775	LG2_41.34
Contig14065	LG2_41.34
Contig14037	LG2_41.34
Contig13477	LG2_41.34
Contig13199	LG2_41.34
Contig12518	LG2_41.34
Contig10985	LG2_41.34
Contig10199	LG2_41.34
Contig9682	LG2_43.3
Contig6165	LG2_43.3
Contig5910	LG2_43.3	LG2_47.283
Contig5896	LG2_43.3
Contig4959	LG2_43.3	LG2_46.107
Contig4723	LG2_43.3	LG2_45.964
Contig4535	LG2_43.3
Contig4520	LG2_43.3	LG2_46.5
Contig4359	LG2_43.3
Contig2508	LG2_43.3
Contig244	LG2_43.3
Contig19130	LG2_43.3
Contig17919	LG2_43.3
Contig17045	LG2_43.3
Contig16876	LG2_43.3
Contig16503	LG2_43.3
Contig14670	LG2_43.3
Contig14566	LG2_43.3
Contig14048	LG2_43.3
Contig1346	LG2_43.3	LG2_45.964
Contig12241	LG2_43.3
Contig1156	LG2_43.3
Contig11450	LG2_43.3	LG2_45.782
Contig11074	LG2_43.3
Contig10790	LG2_43.3
Contig10656	LG2_43.3
Contig9612	LG2_45.26
Contig8926	LG2_45.26
Contig17977	LG2_45.26
Contig10804	LG2_45.26
Contig9924	LG2_47.23	LG2_50.081
Contig9915	LG2_47.23
Contig8401	LG2_47.23
Contig5435	LG2_47.23
Contig5374	LG2_47.23
Contig4602	LG2_47.23	LG2_51.96
Contig2419	LG2_47.23	LG2_49.969
Contig17828	LG2_47.23
Contig14197	LG2_47.23
Contig12752	LG2_47.23
Contig12432	LG2_47.23
Contig12016	LG2_47.23
Contig11166	LG2_47.23	LG2_49.155
Contig11118	LG2_47.23
Contig10846	LG2_47.23
Contig11678	LG2_49.19
Contig11588	LG2_49.19
Contig1074	LG2_49.19
Contig9995	LG2_51.15
Contig9580	LG2_51.15	LG2_54.692
Contig9255	LG2_51.15
Contig9147	LG2_51.15	LG2_54.027
Contig8390	LG2_51.15
Contig6015	LG2_51.15
Contig18411	LG2_51.15
Contig18150	LG2_51.15
Contig17624	LG2_51.15
Contig17280	LG2_51.15
Contig15848	LG2_51.15	LG2_54.692
Contig15621	LG2_51.15
Contig14895	LG2_51.15
Contig14761	LG2_51.15	LG2_54.861
Contig14376	LG2_51.15
Contig12565	LG2_51.15
Contig10588	LG2_51.15
Contig10176	LG2_51.15
Contig11434	LG2_53.11	LG2_54.692
Contig7401	LG2_57.11
Contig4046	LG2_57.11
Contig13811	LG2_57.11
Contig4143	LG2_59.07
Contig276	LG2_59.07	LG2_59.742
Contig19112	LG2_59.07	LG2_61.702
Contig11337	LG2_59.07
Contig16731	LG2_61.03
Contig14140	LG2_69.12
Contig4866	LG2_73.13
Contig_14916	LG2_75.48
Contig_9815	LG2_75.48
Contig_9928	LG2_77.53
Contig_2933	LG2_78.32
Contig_13364	LG2_78.57
Contig_14856	LG2_80.48
Contig_9259	LG2_81.81
Contig_7593	LG2_82.78
Contig_7515	LG2_82.8
Contig_844	LG2_82.84
Contig9585	LG2_83.09
Contig9460	LG2_83.09
Contig794	LG2_83.09
Contig6690	LG2_83.09
Contig4619	LG2_83.09
Contig13611	LG2_83.09
Contig11902	LG2_83.09
Contig11078	LG2_83.09
Contig10847	LG2_83.09
Contig9807	LG2_85.05	LG2_88.209
Contig9574	LG2_85.05	LG2_88.245
Contig9227	LG2_85.05
Contig894	LG2_85.05
Contig8879	LG2_85.05	LG2_88.244
Contig8306	LG2_85.05
Contig6875	LG2_85.05
Contig644	LG2_85.05	LG2_87.474
Contig6102	LG2_85.05	LG2_83.704
Contig5856	LG2_85.05
Contig5176	LG2_85.05
Contig5051	LG2_85.05
Contig4593	LG2_85.05
Contig4471	LG2_85.05
Contig3936	LG2_85.05
Contig2779	LG2_85.05
Contig2706	LG2_85.05	LG2_86.253
Contig2582	LG2_85.05
Contig2576	LG2_85.05
Contig18903	LG2_85.05
Contig17675	LG2_85.05
Contig17564	LG2_85.05
Contig1677	LG2_85.05
Contig16642	LG2_85.05
Contig1645	LG2_85.05
Contig15909	LG2_85.05	LG2_87.608
Contig15487	LG2_85.05
Contig15305	LG2_85.05
Contig14995	LG2_85.05
Contig10533	LG2_85.05	LG2_87.015
Contig10424	LG2_85.05
Contig14050	LG3_1.96
Contig8701	LG3_3.92
Contig440	LG3_9.89
Contig16715	LG3_9.89
Contig15802	LG3_9.89	LG3_13.681
Contig15647	LG3_9.89	LG3_3.965
Contig12173	LG3_9.89
Contig651	LG3_11.85
Contig1851	LG3_13.81
Contig15081	LG3_13.81
Contig18924	LG3_15.77
Contig8820	LG3_17.73	LG3_24.565
Contig15937	LG3_17.73
Contig11041	LG3_17.73	LG3_22.696
Contig5118	LG3_19.69
Contig2971	LG3_19.69
Contig13130	LG3_19.69
Contig11753	LG3_19.69
Contig11218	LG3_19.69
Contig10812	LG3_19.69
Contig1051	LG3_19.69
Contig10009	LG3_19.69	LG3_27.384
Contig9408	LG3_21.65
Contig8713	LG3_21.65	LG3_26.236
Contig5408	LG3_21.65
Contig3907	LG3_21.65
Contig2036	LG3_21.65	LG3_29.17
Contig2035	LG3_21.65
Contig18049	LG3_21.65
Contig16545	LG3_21.65
Contig16144	LG3_21.65
Contig15926	LG3_21.65
Contig14973	LG3_21.65
Contig12603	LG3_21.65
Contig9162	LG3_23.61	LG3_31.339
Contig7636	LG3_23.61	LG3_32.261
Contig5518	LG3_23.61
Contig5282	LG3_23.61	LG3_31.339
Contig4937	LG3_23.61
Contig13822	LG3_23.61
Contig13679	LG3_23.61
Contig12761	LG3_25.57
Contig10413	LG3_25.57
Contig7478	LG3_27.54
Contig5355	LG3_27.54
Contig4859	LG3_27.54
Contig4597	LG3_27.54
Contig4216	LG3_27.54	LG3_35.469
Contig18255	LG3_27.54
Contig17072	LG3_27.54
Contig14779	LG3_27.54
Contig14638	LG3_27.54
Contig11442	LG3_27.54
Contig9663	LG3_29.5	LG3_39.986
Contig9611	LG3_29.5
Contig9328	LG3_29.5
Contig922	LG3_29.5
Contig852	LG3_29.5
Contig7953	LG3_29.5
Contig7499	LG3_29.5
Contig6129	LG3_29.5
Contig5606	LG3_29.5
Contig553	LG3_29.5
Contig479	LG3_29.5
Contig3436	LG3_29.5	LG3_38.162
Contig3076	LG3_29.5
Contig2242	LG3_29.5
Contig18469	LG3_29.5
Contig18101	LG3_29.5
Contig17342	LG3_29.5
Contig15781	LG3_29.5
Contig15465	LG3_29.5	LG3_40.116
Contig15307	LG3_29.5	LG3_40.197
Contig15281	LG3_29.5
Contig15204	LG3_29.5
Contig14706	LG3_29.5
Contig13528	LG3_29.5
Contig13359	LG3_29.5	LG3_40.702
Contig1275	LG3_29.5	LG3_40.188
Contig12422	LG3_29.5	LG3_36.309
Contig11699	LG3_29.5
Contig11381	LG3_29.5
Contig11007	LG3_29.5
Contig10243	LG3_29.5
Contig10223	LG3_29.5
Contig2561	LG3_31.46
Contig15812	LG3_31.46
Contig14663	LG3_31.46
Contig1154	LG3_31.46	LG3_46.618
Contig10798	LG3_31.46
Contig8815	LG3_33.42	LG3_47.658
Contig3489	LG3_33.42	LG3_48.025
Contig2346	LG3_33.42
Contig19187	LG3_33.42	LG3_47.582
Contig17827	LG3_33.42
Contig17705	LG3_33.42
Contig16143	LG3_33.42	LG3_47.658
Contig15930	LG3_33.42
Contig15434	LG3_33.42
Contig15326	LG3_33.42
Contig15197	LG3_33.42	LG3_47.658
Contig14785	LG3_33.42	LG3_47.658
Contig11432	LG3_33.42
Contig9832	LG3_35.38
Contig4341	LG3_35.38
Contig11156	LG3_35.38
Contig1038	LG3_35.38	LG3_48.788
Contig6239	LG3_37.34
Contig5945	LG3_37.34
Contig2070	LG3_37.34
Contig18297	LG3_37.34	LG3_50.566
Contig13285	LG3_37.34
Contig8182	LG3_39.3
Contig557	LG3_39.3
Contig4486	LG3_39.3	LG3_52.357
Contig4291	LG3_39.3
Contig2497	LG3_39.3
Contig17818	LG3_39.3
Contig16353	LG3_39.3	LG3_49.74
Contig16313	LG3_39.3
Contig15929	LG3_39.3
Contig15184	LG3_39.3
Contig14984	LG3_39.3
Contig14877	LG3_39.3	LG3_52.357
Contig12765	LG3_39.3
Contig12478	LG3_39.3
Contig12451	LG3_39.3
Contig11573	LG3_39.3
Contig11294	LG3_39.3
Contig10204	LG3_39.3
Contig9131	LG3_41.26	LG3_55.048
Contig4660	LG3_41.26
Contig18291	LG3_41.26
Contig14257	LG3_41.26	LG3_54.786
Contig13264	LG3_41.26
Contig12528	LG3_41.26
Contig12378	LG3_41.26	LG3_54.786
Contig9398	LG3_43.22
Contig8998	LG3_47.15	LG3_59.325
Contig7056	LG3_47.15	LG3_59.309
Contig5115	LG3_47.15
Contig12160	LG3_47.15
Contig9073	LG3_49.11
Contig10295	LG3_49.11
Contig9382	LG3_51.07	LG3_62.27
Contig8740	LG3_51.07
Contig6581	LG3_51.07	LG3_61.572
Contig2783	LG3_51.07
Contig1920	LG3_51.07
Contig18353	LG3_51.07
Contig18329	LG3_51.07
Contig16507	LG3_51.07	LG3_62.27
Contig16342	LG3_51.07
Contig14637	LG3_51.07
Contig13554	LG3_51.07
Contig11517	LG3_51.07
Contig1120	LG3_51.07
Contig10697	LG3_51.07
Contig1048	LG3_51.07
Contig18922	LG3_53.03
Contig16060	LG3_53.03	LG3_63.322
Contig13724	LG3_53.03
Contig13128	LG3_53.03
Contig9671	LG3_54.99
Contig9485	LG3_54.99
Contig9156	LG3_54.99
Contig7739	LG3_54.99
Contig4466	LG3_54.99
Contig3960	LG3_54.99
Contig2535	LG3_54.99
Contig17584	LG3_54.99	LG3_65.514
Contig17571	LG3_54.99
Contig17379	LG3_54.99	LG3_65.514
Contig17337	LG3_54.99
Contig16730	LG3_54.99
Contig16294	LG3_54.99
Contig14736	LG3_54.99
Contig13382	LG3_54.99	LG3_64.337
Contig11776	LG3_54.99
Contig11477	LG3_54.99	LG3_64.337
Contig11090	LG3_54.99	LG3_65.589
Contig9670	LG3_56.95	LG3_66.122
Contig9596	LG3_56.95
Contig9542	LG3_56.95
Contig8524	LG3_56.95	LG3_75.684
Contig8503	LG3_56.95	LG3_68.383
Contig847	LG3_56.95
Contig8038	LG3_56.95
Contig7862	LG3_56.95	LG3_66.122
Contig648	LG3_56.95	LG3_66.091
Contig5462	LG3_56.95
Contig5081	LG3_56.95
Contig4391	LG3_56.95
Contig18557	LG3_56.95
Contig18211	LG3_56.95	LG3_68.383
Contig17753	LG3_56.95
Contig17604	LG3_56.95	LG3_68.383
Contig16439	LG3_56.95
Contig15884	LG3_56.95
Contig15553	LG3_56.95
Contig15516	LG3_56.95
Contig15261	LG3_56.95
Contig15019	LG3_56.95
Contig14993	LG3_56.95
Contig14678	LG3_56.95
Contig14418	LG3_56.95
Contig14381	LG3_56.95	LG3_66.122
Contig14337	LG3_56.95
Contig14113	LG3_56.95
Contig13032	LG3_56.95
Contig1302	LG3_56.95
Contig12660	LG3_56.95
Contig12313	LG3_56.95
Contig12171	LG3_56.95
Contig12061	LG3_56.95	LG3_66.042
Contig10919	LG3_56.95
Contig10359	LG3_56.95
Contig10258	LG3_56.95
Contig9827	LG3_58.91
Contig9799	LG3_58.91
Contig9769	LG3_58.91
Contig9605	LG3_58.91
Contig9544	LG3_58.91	LG3_69.22
Contig9501	LG3_58.91
Contig9440	LG3_58.91
Contig9228	LG3_58.91
Contig9200	LG3_58.91
Contig9197	LG3_58.91	LG3_67.857
Contig902	LG3_58.91
Contig901	LG3_58.91	LG3_69.22
Contig900	LG3_58.91
Contig878	LG3_58.91
Contig8768	LG3_58.91
Contig8687	LG3_58.91
Contig8662	LG3_58.91
Contig8655	LG3_58.91
Contig8611	LG3_58.91
Contig8548	LG3_58.91	LG3_69.235
Contig854	LG3_58.91
Contig8090	LG3_58.91	LG3_69.208
Contig7880	LG3_58.91
Contig7848	LG3_58.91
Contig7792	LG3_58.91
Contig7523	LG3_58.91	LG3_69.22
Contig668	LG3_58.91
Contig6134	LG3_58.91
Contig5630	LG3_58.91
Contig558	LG3_58.91	LG3_69.246
Contig5418	LG3_58.91
Contig485	LG3_58.91
Contig4764	LG3_58.91
Contig4696	LG3_58.91
Contig4695	LG3_58.91
Contig4540	LG3_58.91	LG3_69.208
Contig4519	LG3_58.91
Contig432	LG3_58.91
Contig4302	LG3_58.91
Contig4293	LG3_58.91	LG3_69.22
Contig4254	LG3_58.91	LG3_69.22
Contig418	LG3_58.91
Contig3700	LG3_58.91
Contig3163	LG3_58.91
Contig2853	LG3_58.91
Contig2697	LG3_58.91
Contig2438	LG3_58.91	LG3_69.182
Contig2292	LG3_58.91	LG3_70.298
Contig2281	LG3_58.91
Contig2278	LG3_58.91	LG3_69.264
Contig18457	LG3_58.91
Contig18351	LG3_58.91	LG3_70.454
Contig1835	LG3_58.91
Contig18274	LG3_58.91
Contig18269	LG3_58.91
Contig18195	LG3_58.91	LG3_68.747
Contig18166	LG3_58.91	LG3_71.56
Contig18123	LG3_58.91	LG3_69.318
Contig18095	LG3_58.91
Contig18090	LG3_58.91
Contig18088	LG3_58.91	LG3_69.22
Contig1789	LG3_58.91
Contig17860	LG3_58.91	LG3_69.22
Contig17857	LG3_58.91
Contig17850	LG3_58.91
Contig17836	LG3_58.91
Contig17783	LG3_58.91
Contig17750	LG3_58.91	LG3_69.274
Contig17710	LG3_58.91
Contig17596	LG3_58.91	LG3_69.22
Contig17577	LG3_58.91
Contig16947	LG3_58.91
Contig16865	LG3_58.91
Contig16705	LG3_58.91
Contig16643	LG3_58.91
Contig16622	LG3_58.91
Contig16549	LG3_58.91	LG3_69.22
Contig16408	LG3_58.91
Contig16404	LG3_58.91
Contig16382	LG3_58.91
Contig16241	LG3_58.91
Contig16207	LG3_58.91
Contig16104	LG3_58.91
Contig16018	LG3_58.91
Contig16016	LG3_58.91
Contig16002	LG3_58.91
Contig15846	LG3_58.91
Contig1573	LG3_58.91
Contig15389	LG3_58.91
Contig15272	LG3_58.91
Contig15216	LG3_58.91
Contig15212	LG3_58.91
Contig14900	LG3_58.91
Contig14848	LG3_58.91
Contig1462	LG3_58.91
Contig1459	LG3_58.91
Contig14588	LG3_58.91
Contig1430	LG3_58.91
Contig1427	LG3_58.91
Contig13620	LG3_58.91
Contig13569	LG3_58.91
Contig1341	LG3_58.91
Contig13389	LG3_58.91	LG3_69.22
Contig12841	LG3_58.91
Contig12824	LG3_58.91
Contig12470	LG3_58.91
Contig12262	LG3_58.91
Contig12055	LG3_58.91	LG3_69.22
Contig1203	LG3_58.91
Contig11999	LG3_58.91
Contig1185	LG3_58.91
Contig11397	LG3_58.91
Contig11386	LG3_58.91
Contig11368	LG3_58.91
Contig10508	LG3_58.91
Contig10491	LG3_58.91
Contig10305	LG3_58.91
Contig10079	LG3_58.91
Contig7481	LG3_60.87
Contig711	LG3_60.87
Contig4929	LG3_60.87
Contig2828	LG3_60.87	LG3_68.609
Contig2396	LG3_60.87
Contig2332	LG3_60.87
Contig18592	LG3_60.87
Contig16314	LG3_60.87
Contig12643	LG3_60.87
Contig12269	LG3_60.87
Contig12215	LG3_60.87
Contig11900	LG3_60.87
Contig11473	LG3_60.87
Contig9595	LG3_62.83
Contig8553	LG3_62.83
Contig6293	LG3_62.83
Contig5991	LG3_62.83
Contig468	LG3_62.83
Contig4482	LG3_62.83
Contig4474	LG3_62.83
Contig3201	LG3_62.83
Contig17729	LG3_62.83
Contig15148	LG3_62.83
Contig13237	LG3_62.83
Contig12993	LG3_62.83
Contig11443	LG3_62.83
Contig11079	LG3_62.83
Contig10824	LG3_62.83
Contig10307	LG3_62.83
Contig9559	LG3_64.8	LG3_72.579
Contig8695	LG3_64.8	LG3_72.791
Contig8638	LG3_64.8	LG3_73.614
Contig1737	LG3_64.8
Contig17090	LG3_64.8
Contig6324	LG3_66.76
Contig16321	LG3_68.72
Contig14121	LG3_68.72
Contig2809	LG3_70.68
Contig1426	LG3_70.68
Contig18733	LG3_72.64
Contig15835	LG3_74.6
Contig9205	LG3_78.52
Contig15096	LG3_78.52
Contig14462	LG3_78.52
Contig13583	LG3_78.52
Contig10427	LG3_78.52	LG3_84.628
Contig9107	LG3_80.48
Contig9047	LG3_80.48
Contig8899	LG3_80.48	LG3_86.707
Contig8094	LG3_80.48
Contig6844	LG3_80.48
Contig5640	LG3_80.48	LG3_85.566
Contig4836	LG3_80.48
Contig18948	LG3_80.48
Contig17310	LG3_80.48
Contig1666	LG3_80.48	LG3_87.509
Contig16655	LG3_80.48
Contig14981	LG3_80.48
Contig14258	LG3_80.48
Contig17709	LG3_82.44
Contig12531	LG3_82.44
Contig993	LG3_84.41
Contig11289	LG3_84.41
Contig10689	LG3_84.41
Contig8459	LG3_88.41
Contig18196	LG3_88.41
Contig15285	LG3_88.41
Contig14165	LG3_88.41
Contig12592	LG3_88.41
Contig12177	LG3_88.41
Contig10634	LG3_88.41
Contig9754	LG3_90.37
Contig7780	LG3_90.37
Contig6967	LG3_90.37
Contig5827	LG3_90.37
Contig3764	LG3_90.37
Contig2319	LG3_90.37
Contig18523	LG3_90.37
Contig18520	LG3_90.37
Contig17538	LG3_90.37
Contig15363	LG3_90.37
Contig1396	LG3_90.37
Contig13625	LG3_90.37
Contig1165	LG3_90.37	LG3_99.506
Contig11261	LG3_90.37
Contig10304	LG3_90.37	LG3_99.509
Contig10080	LG3_90.37
Contig19134	LG3_94.37
Contig11178	LG3_94.37
Contig15906	LG3_96.33
Contig13534	LG4_0	LG4_2.145
Contig12072	LG4_0
Contig11472	LG4_0
Contig9748	LG4_1.96
Contig7944	LG4_1.96
Contig5600	LG4_1.96
Contig5530	LG4_1.96
Contig5224	LG4_1.96	LG4_2.145
Contig5015	LG4_1.96
Contig4950	LG4_1.96
Contig4837	LG4_1.96	LG4_3.665
Contig4347	LG4_1.96	LG4_4.799
Contig2710	LG4_1.96
Contig2370	LG4_1.96
Contig19121	LG4_1.96
Contig18152	LG4_1.96
Contig17901	LG4_1.96
Contig1775	LG4_1.96
Contig1674	LG4_1.96	LG4_3.687
Contig14174	LG4_1.96
Contig1115	LG4_1.96
Contig19109	LG4_3.92
Contig18487	LG4_3.92
Contig6728	LG4_10.05
Contig6527	LG4_10.05	LG4_15.042
Contig5082	LG4_10.05
Contig3607	LG4_10.05	LG4_12.861
Contig2011	LG4_10.05
Contig18173	LG4_10.05	LG4_14.914
Contig1815	LG4_10.05
Contig17906	LG4_10.05
Contig1475	LG4_10.05
Contig14042	LG4_10.05
Contig10977	LG4_10.05
Contig8769	LG4_12.01
Contig10005	LG4_12.01
Contig9138	LG4_13.98	LG4_20.723
Contig7969	LG4_13.98
Contig5033	LG4_13.98
Contig2327	LG4_13.98
Contig2153	LG4_13.98
Contig17182	LG4_13.98
Contig17055	LG4_13.98
Contig14924	LG4_13.98
Contig14453	LG4_13.98
Contig13585	LG4_13.98
Contig11038	LG4_13.98	LG4_18.519
Contig5939	LG4_15.94
Contig3742	LG4_15.94
Contig7803	LG4_17.9
Contig5779	LG4_17.9
Contig16414	LG4_17.9
Contig15214	LG4_17.9	LG4_28.138
Contig10614	LG4_17.9
Contig6409	LG4_19.86
Contig18432	LG4_21.82
Contig13643	LG4_21.82	LG4_32.711
Contig5184	LG4_25.82
Contig2128	LG4_25.82	LG4_34.672
Contig16569	LG4_25.82
Contig10421	LG4_25.82
Contig9402	LG4_27.78
Contig1954	LG4_27.78	LG4_37.278
Contig18747	LG4_27.78
Contig13661	LG4_27.78
Contig13003	LG4_27.78
Contig12157	LG4_27.78
Contig8343	LG4_29.74
Contig8029	LG4_29.74
Contig7777	LG4_29.74
Contig5123	LG4_29.74	LG4_36.806
Contig3820	LG4_29.74
Contig3199	LG4_29.74
Contig18218	LG4_29.74
Contig15692	LG4_29.74	LG4_36.954
Contig13557	LG4_29.74	LG4_39.172
Contig11103	LG4_29.74
Contig9537	LG4_31.7
Contig14814	LG4_33.67
Contig9990	LG4_35.63
Contig9669	LG4_35.63
Contig159	LG4_35.63
Contig12774	LG4_35.63
Contig12006	LG4_35.63	LG4_42.688
Contig4708	LG4_37.59
Contig2498	LG4_37.59
Contig16830	LG4_37.59	LG4_43.802
Contig13921	LG4_39.55
Contig9249	LG4_41.51
Contig7019	LG4_41.51
Contig5356	LG4_41.51
Contig4970	LG4_41.51
Contig4427	LG4_41.51
Contig2633	LG4_41.51
Contig17677	LG4_41.51
Contig16822	LG4_41.51
Contig16645	LG4_41.51
Contig16562	LG4_41.51
Contig1610	LG4_41.51
Contig14531	LG4_41.51
Contig14041	LG4_41.51
Contig13767	LG4_41.51
Contig13732	LG4_41.51
Contig13126	LG4_41.51
Contig12505	LG4_41.51
Contig11513	LG4_41.51
Contig11453	LG4_41.51
Contig11362	LG4_41.51
Contig11012	LG4_41.51
Contig9528	LG4_43.47	LG4_49.582
Contig710	LG4_43.47
Contig6457	LG4_43.47
Contig18399	LG4_43.47
Contig16475	LG4_43.47
Contig15499	LG4_43.47
Contig14620	LG4_43.47
Contig12687	LG4_43.47
Contig11302	LG4_43.47
Contig11232	LG4_43.47
Contig10511	LG4_43.47
Contig8723	LG4_45.43	LG4_51.544
Contig4453	LG4_45.43
Contig4409	LG4_45.43
Contig3268	LG4_45.43
Contig2642	LG4_45.43	LG4_50.378
Contig16838	LG4_45.43
Contig16824	LG4_45.43
Contig16634	LG4_45.43	LG4_47.291
Contig16125	LG4_45.43
Contig15282	LG4_45.43	LG4_49.315
Contig14653	LG4_45.43
Contig13650	LG4_45.43	LG4_49.3
Contig11528	LG4_45.43
Contig10563	LG4_45.43	LG4_49.3
Contig10105	LG4_45.43
Contig8936	LG4_47.39
Contig6496	LG4_47.39
Contig6073	LG4_47.39
Contig5167	LG4_47.39	LG4_53.274
Contig4525	LG4_47.39
Contig3861	LG4_47.39	LG4_52.869
Contig2232	LG4_47.39	LG4_53.102
Contig19163	LG4_47.39
Contig16630	LG4_47.39
Contig16474	LG4_47.39
Contig14600	LG4_47.39
Contig14198	LG4_47.39
Contig14089	LG4_47.39
Contig1382	LG4_47.39
Contig13262	LG4_47.39
Contig1194	LG4_47.39
Contig10432	LG4_47.39
Contig5067	LG4_49.35	LG4_54.555
Contig4459	LG4_49.35
Contig1532	LG4_49.35	LG4_61.472
Contig10695	LG4_49.35
Contig9747	LG4_51.31
Contig9212	LG4_51.31
Contig875	LG4_51.31
Contig6003	LG4_51.31
Contig5257	LG4_51.31	LG4_60.317
Contig4963	LG4_51.31
Contig4912	LG4_51.31
Contig4628	LG4_51.31
Contig2774	LG4_51.31
Contig2252	LG4_51.31
Contig2167	LG4_51.31	LG4_60.019
Contig18723	LG4_51.31
Contig1861	LG4_51.31
Contig17437	LG4_51.31
Contig16177	LG4_51.31
Contig15740	LG4_51.31
Contig14325	LG4_51.31
Contig14192	LG4_51.31
Contig13483	LG4_51.31	LG4_59.565
Contig12722	LG4_51.31	LG4_16.7
Contig12195	LG4_51.31
Contig10706	LG4_51.31
Contig10512	LG4_51.31	LG4_60.126
Contig10220	LG4_51.31
Contig9895	LG4_53.28
Contig8850	LG4_53.28
Contig6914	LG4_53.28
Contig673	LG4_53.28
Contig6657	LG4_53.28
Contig6163	LG4_53.28
Contig6083	LG4_53.28
Contig5659	LG4_53.28
Contig5195	LG4_53.28
Contig5017	LG4_53.28
Contig4542	LG4_53.28	LG4_59.989
Contig4364	LG4_53.28
Contig4303	LG4_53.28
Contig4043	LG4_53.28	LG4_55.461
Contig4002	LG4_53.28
Contig3547	LG4_53.28
Contig3178	LG4_53.28
Contig3066	LG4_53.28
Contig2282	LG4_53.28
Contig18447	LG4_53.28
Contig18225	LG4_53.28
Contig18185	LG4_53.28	LG4_59.843
Contig18104	LG4_53.28	LG4_59.808
Contig17790	LG4_53.28	LG4_59.839
Contig17719	LG4_53.28
Contig17656	LG4_53.28	LG4_60.591
Contig1744	LG4_53.28
Contig17046	LG4_53.28
Contig16756	LG4_53.28
Contig16698	LG4_53.28
Contig16226	LG4_53.28
Contig16171	LG4_53.28
Contig16124	LG4_53.28
Contig15696	LG4_53.28
Contig15537	LG4_53.28
Contig15419	LG4_53.28
Contig15079	LG4_53.28	LG4_59.791
Contig14793	LG4_53.28
Contig14748	LG4_53.28
Contig14098	LG4_53.28
Contig12992	LG4_53.28
Contig1248	LG4_53.28	LG4_60.758
Contig12427	LG4_53.28
Contig12425	LG4_53.28
Contig10639	LG4_53.28
Contig969	LG4_55.24
Contig8896	LG4_55.24
Contig4339	LG4_55.24
Contig1846	LG4_55.24
Contig18149	LG4_55.24
Contig17322	LG4_55.24
Contig16396	LG4_55.24
Contig15040	LG4_55.24
Contig14729	LG4_55.24
Contig9902	LG4_57.2
Contig9779	LG4_57.2	LG4_59.377
Contig972	LG4_57.2
Contig9551	LG4_57.2	LG4_59.475
Contig9496	LG4_57.2
Contig9176	LG4_57.2
Contig8506	LG4_57.2	LG4_59.504
Contig7588	LG4_57.2
Contig7029	LG4_57.2
Contig6901	LG4_57.2
Contig658	LG4_57.2
Contig6001	LG4_57.2
Contig5963	LG4_57.2
Contig5177	LG4_57.2
Contig481	LG4_57.2
Contig4505	LG4_57.2
Contig4296	LG4_57.2
Contig420	LG4_57.2
Contig3913	LG4_57.2
Contig2622	LG4_57.2
Contig2530	LG4_57.2
Contig2360	LG4_57.2	LG4_59.36
Contig2265	LG4_57.2
Contig2090	LG4_57.2
Contig18941	LG4_57.2
Contig18914	LG4_57.2
Contig18535	LG4_57.2
Contig18518	LG4_57.2
Contig18060	LG4_57.2	LG4_59.377
Contig17947	LG4_57.2
Contig17805	LG4_57.2
Contig17701	LG4_57.2
Contig17461	LG4_57.2
Contig17433	LG4_57.2
Contig17252	LG4_57.2
Contig17039	LG4_57.2	LG4_59.083
Contig1693	LG4_57.2
Contig16701	LG4_57.2
Contig16401	LG4_57.2
Contig16361	LG4_57.2
Contig1636	LG4_57.2	LG4_57.16
Contig16276	LG4_57.2
Contig16224	LG4_57.2
Contig15722	LG4_57.2	LG4_60.927
Contig15600	LG4_57.2
Contig14970	LG4_57.2
Contig14957	LG4_57.2
Contig14475	LG4_57.2
Contig13969	LG4_57.2	LG4_59.377
Contig1370	LG4_57.2
Contig13435	LG4_57.2
Contig1335	LG4_57.2
Contig13256	LG4_57.2
Contig13069	LG4_57.2
Contig12745	LG4_57.2
Contig12676	LG4_57.2	LG4_59.377
Contig12615	LG4_57.2
Contig11560	LG4_57.2
Contig11083	LG4_57.2	LG4_59.377
Contig1087	LG4_57.2
Contig10827	LG4_57.2
Contig1081	LG4_57.2
Contig10747	LG4_57.2
Contig10732	LG4_57.2
Contig10234	LG4_57.2
Contig10218	LG4_57.2	LG4_59.418
Contig10094	LG4_57.2
Contig9650	LG4_59.16
Contig9052	LG4_59.16
Contig4007	LG4_59.16	LG4_59.159
Contig1696	LG4_59.16
Contig14446	LG4_59.16
Contig13457	LG4_59.16
Contig13337	LG4_59.16
Contig998	LG4_61.12
Contig9923	LG4_61.12
Contig9793	LG4_61.12
Contig9740	LG4_61.12
Contig9722	LG4_61.12
Contig9550	LG4_61.12	LG4_58.712
Contig9539	LG4_61.12	LG4_58.814
Contig9464	LG4_61.12
Contig9215	LG4_61.12
Contig920	LG4_61.12	LG4_58.813
Contig9000	LG4_61.12
Contig8955	LG4_61.12
Contig8871	LG4_61.12
Contig8751	LG4_61.12
Contig872	LG4_61.12
Contig8707	LG4_61.12
Contig8104	LG4_61.12
Contig7494	LG4_61.12
Contig729	LG4_61.12
Contig708	LG4_61.12
Contig699	LG4_61.12
Contig6954	LG4_61.12
Contig6909	LG4_61.12
Contig6719	LG4_61.12
Contig6327	LG4_61.12
Contig632	LG4_61.12
Contig621	LG4_61.12
Contig580	LG4_61.12
Contig5470	LG4_61.12
Contig542	LG4_61.12
Contig5043	LG4_61.12
Contig504	LG4_61.12
Contig5013	LG4_61.12
Contig4952	LG4_61.12
Contig4892	LG4_61.12
Contig4592	LG4_61.12	LG4_58.813
Contig4457	LG4_61.12
Contig4404	LG4_61.12
Contig4033	LG4_61.12
Contig3934	LG4_61.12	LG4_56.531
Contig3862	LG4_61.12
Contig3721	LG4_61.12
Contig3718	LG4_61.12
Contig3714	LG4_61.12
Contig3613	LG4_61.12
Contig3386	LG4_61.12
Contig2738	LG4_61.12
Contig2613	LG4_61.12
Contig2602	LG4_61.12
Contig2316	LG4_61.12	LG4_58.813
Contig2157	LG4_61.12	LG4_58.823
Contig2113	LG4_61.12
Contig1950	LG4_61.12
Contig18942	LG4_61.12
Contig18583	LG4_61.12	LG4_58.823
Contig18414	LG4_61.12
Contig18283	LG4_61.12
Contig18256	LG4_61.12
Contig1818	LG4_61.12
Contig1814	LG4_61.12
Contig17774	LG4_61.12
Contig17757	LG4_61.12
Contig17731	LG4_61.12
Contig17621	LG4_61.12
Contig17531	LG4_61.12
Contig17480	LG4_61.12
Contig1726	LG4_61.12
Contig1649	LG4_61.12	LG4_58.714
Contig16379	LG4_61.12
Contig16167	LG4_61.12
Contig16107	LG4_61.12	LG4_58.813
Contig1602	LG4_61.12
Contig15873	LG4_61.12
Contig15725	LG4_61.12
Contig15666	LG4_61.12
Contig15557	LG4_61.12
Contig15496	LG4_61.12
Contig15386	LG4_61.12
Contig15350	LG4_61.12
Contig15262	LG4_61.12
Contig15252	LG4_61.12
Contig14511	LG4_61.12	LG4_58.813
Contig1414	LG4_61.12	LG4_58.75
Contig13978	LG4_61.12
Contig13750	LG4_61.12
Contig13656	LG4_61.12
Contig13133	LG4_61.12
Contig12892	LG4_61.12	LG4_58.813
Contig12877	LG4_61.12
Contig12721	LG4_61.12
Contig12612	LG4_61.12
Contig12343	LG4_61.12
Contig11860	LG4_61.12
Contig11779	LG4_61.12
Contig11690	LG4_61.12
Contig11565	LG4_61.12
Contig1129	LG4_61.12	LG4_58.813
Contig1095	LG4_61.12	LG4_58.813
Contig10725	LG4_61.12
Contig10476	LG4_61.12	LG4_58.772
Contig10196	LG4_61.12
Contig10135	LG4_61.12
Contig13897	LG4_63.08
Contig11380	LG4_63.08
Contig10118	LG4_63.08
Contig8761	LG4_65.04	LG4_62.45
Contig5393	LG4_65.04
Contig4743	LG4_65.04
Contig3982	LG4_65.04
Contig2766	LG4_65.04
Contig2671	LG4_65.04
Contig1998	LG4_65.04
Contig18452	LG4_65.04
Contig18204	LG4_65.04	LG4_62.518
Contig17634	LG4_65.04	LG4_58.039
Contig17110	LG4_65.04
Contig16722	LG4_65.04
Contig16542	LG4_65.04
Contig16442	LG4_65.04
Contig16360	LG4_65.04
Contig15856	LG4_65.04
Contig15449	LG4_65.04	LG4_63.228
Contig15188	LG4_65.04
Contig15085	LG4_65.04
Contig14989	LG4_65.04
Contig14710	LG4_65.04
Contig13189	LG4_65.04
Contig12804	LG4_65.04
Contig12605	LG4_65.04	LG4_58.009
Contig12382	LG4_65.04
Contig11827	LG4_65.04
Contig10253	LG4_65.04	LG4_62.962
Contig10126	LG4_65.04
Contig982	LG4_67	LG4_65.567
Contig8981	LG4_67
Contig8498	LG4_67	LG4_70.442
Contig755	LG4_67
Contig5701	LG4_67
Contig3711	LG4_67
Contig3015	LG4_67
Contig2557	LG4_67	LG4_66.451
Contig1872	LG4_67	LG4_65.567
Contig18390	LG4_67
Contig17752	LG4_67	LG4_65.784
Contig17542	LG4_67	LG4_68.474
Contig16716	LG4_67
Contig16009	LG4_67
Contig15510	LG4_67
Contig15116	LG4_67
Contig14375	LG4_67
Contig1392	LG4_67
Contig13302	LG4_67
Contig13166	LG4_67	LG4_64.068
Contig12710	LG4_67
Contig12693	LG4_67	LG4_65.802
Contig12070	LG4_67
Contig11534	LG4_67	LG4_81.35
Contig1121	LG4_67	LG4_68.285
Contig11088	LG4_67
Contig10806	LG4_67
Contig8508	LG4_68.96
Contig8344	LG4_68.96
Contig6272	LG4_68.96
Contig4700	LG4_68.96
Contig18653	LG4_68.96
Contig17965	LG4_68.96
Contig11343	LG4_68.96
Contig11129	LG4_68.96	LG4_68.86
Contig10240	LG4_68.96
Contig6043	LG4_70.93
Contig9809	LG4_72.89
Contig8836	LG4_72.89
Contig15550	LG4_72.89
Contig14090	LG4_72.89
Contig9966	LG4_74.85
Contig17047	LG4_74.85
Contig14021	LG4_74.85
Contig11704	LG4_74.85
Contig11009	LG4_74.85
Contig10956	LG4_74.85
Contig10235	LG4_74.85
Contig9021	LG4_76.81
Contig16469	LG4_76.81
Contig10780	LG4_76.81
Contig8595	LG4_78.77	LG4_75.092
Contig7981	LG4_78.77
Contig772	LG4_78.77
Contig6275	LG4_78.77
Contig5384	LG4_78.77	LG4_75.008
Contig4383	LG4_78.77	LG4_76.878
Contig2895	LG4_78.77
Contig2632	LG4_78.77
Contig1660	LG4_78.77
Contig16128	LG4_78.77	LG4_74.3
Contig14918	LG4_78.77	LG4_75.072
Contig13719	LG4_78.77
Contig13556	LG4_78.77
Contig12527	LG4_78.77	LG4_73.862
Contig9837	LG4_80.73
Contig17062	LG5_0
Contig15461	LG5_6.13	LG5_19.206
Contig12854	LG5_8.09
Contig12467	LG5_10.05
Contig12319	LG5_14.05
Contig19013	LG5_14.05
Contig9974	LG5_14.05
Contig13659	LG5_18.06
Contig13696	LG5_18.06
Contig14251	LG5_18.06
Contig10334	LG5_20.02
Contig11395	LG5_20.02
Contig11425	LG5_20.02
Contig11612	LG5_20.02
Contig12567	LG5_20.02
Contig13743	LG5_20.02
Contig13819	LG5_20.02
Contig17196	LG5_20.02
Contig17288	LG5_20.02
Contig4741	LG5_21.98	LG5_27.211
Contig4768	LG5_21.98	LG5_24.945
Contig15351	LG5_23.94
Contig9042	LG5_23.94
Contig9185	LG5_23.94
Contig10680	LG5_25.9	LG5_15.169
Contig13070	LG5_25.9
Contig14934	LG5_27.86
Contig10336	LG5_29.82
Contig12433	LG5_29.82
Contig8502	LG5_29.82
Contig8721	LG5_29.82
Contig10403	LG5_31.78
Contig14322	LG5_31.78
Contig8719	LG5_31.78
Contig8829	LG5_31.78
Contig8869	LG5_31.78	LG5_52.673
Contig13414	LG5_33.75
Contig17052	LG5_35.71
Contig11553	LG5_37.67
Contig1982	LG5_39.63
Contig8670	LG5_43.55
Contig2259	LG5_45.51
Contig8507	LG5_45.51
Contig11364	LG5_47.47
Contig11659	LG5_47.47
Contig15684	LG5_47.47
Contig14144	LG5_49.43
Contig10532	LG5_51.39
Contig11056	LG5_51.39
Contig11092	LG5_51.39
Contig12216	LG5_51.39
Contig12661	LG5_51.39
Contig14869	LG5_51.39
Contig15535	LG5_51.39	LG5_51.309
Contig17853	LG5_51.39
Contig17957	LG5_51.39
Contig18346	LG5_51.39
Contig19139	LG5_51.39
Contig6642	LG5_51.39
Contig8400	LG5_51.39
Contig8550	LG5_51.39	LG5_51.364
Contig9117	LG5_51.39
Contig10114	LG5_53.36
Contig10152	LG5_53.36
Contig10229	LG5_53.36
Contig10441	LG5_53.36
Contig10456	LG5_53.36	LG5_50.914
Contig10526	LG5_53.36
Contig10555	LG5_53.36
Contig1069	LG5_53.36
Contig13677	LG5_53.36
Contig13544	LG5_53.36
Contig13670	LG5_53.36
Contig13439	LG5_53.36
Contig13447	LG5_53.36
Contig13011	LG5_53.36
Contig12853	LG5_53.36
Contig1246	LG5_53.36	LG5_51.408
Contig12222	LG5_53.36
Contig11190	LG5_53.36	LG5_50.918
Contig11371	LG5_53.36
Contig11150	LG5_53.36	LG5_51.408
Contig11558	LG5_53.36	LG5_55.073
Contig11582	LG5_53.36	LG5_51.408
Contig11898	LG5_53.36
Contig11967	LG5_53.36	LG5_46.777
Contig1209	LG5_53.36
Contig12112	LG5_53.36	LG5_51.508
Contig12536	LG5_53.36
Contig12844	LG5_53.36	LG5_51.367
Contig12900	LG5_53.36
Contig13217	LG5_53.36
Contig1331	LG5_53.36
Contig1336	LG5_53.36
Contig1348	LG5_53.36	LG5_50.918
Contig14046	LG5_53.36
Contig1326	LG5_53.36	LG5_51.408
Contig14252	LG5_53.36
Contig14303	LG5_53.36
Contig14332	LG5_53.36
Contig1438	LG5_53.36
Contig14411	LG5_53.36
Contig14415	LG5_53.36
Contig1450	LG5_53.36
Contig1468	LG5_53.36
Contig14858	LG5_53.36
Contig14912	LG5_53.36
Contig14945	LG5_53.36
Contig15053	LG5_53.36
Contig1506	LG5_53.36
Contig15165	LG5_53.36
Contig15198	LG5_53.36
Contig14937	LG5_53.36	LG5_51.309
Contig1521	LG5_53.36
Contig15251	LG5_53.36	LG5_51.408
Contig15328	LG5_53.36
Contig15480	LG5_53.36
Contig15484	LG5_53.36
Contig15488	LG5_53.36	LG5_51.408
Contig15529	LG5_53.36
Contig15575	LG5_53.36
Contig15661	LG5_53.36	LG5_51.293
Contig15780	LG5_53.36
Contig15837	LG5_53.36
Contig15961	LG5_53.36	LG5_50.918
Contig15985	LG5_53.36
Contig16112	LG5_53.36
Contig16138	LG5_53.36
Contig16232	LG5_53.36
Contig16268	LG5_53.36
Contig16376	LG5_53.36
Contig16427	LG5_53.36
Contig16445	LG5_53.36
Contig16500	LG5_53.36
Contig16527	LG5_53.36
Contig16546	LG5_53.36
Contig16580	LG5_53.36
Contig16611	LG5_53.36
Contig16639	LG5_53.36
Contig16875	LG5_53.36
Contig16985	LG5_53.36
Contig17005	LG5_53.36
Contig17133	LG5_53.36	LG5_51.408
Contig17169	LG5_53.36
Contig1741	LG5_53.36
Contig1752	LG5_53.36
Contig17558	LG5_53.36
Contig17574	LG5_53.36
Contig17618	LG5_53.36
Contig17633	LG5_53.36	LG5_51.481
Contig17687	LG5_53.36
Contig1773	LG5_53.36
Contig17735	LG5_53.36
Contig17953	LG5_53.36
Contig17984	LG5_53.36
Contig18078	LG5_53.36
Contig1813	LG5_53.36
Contig18262	LG5_53.36
Contig18277	LG5_53.36
Contig18284	LG5_53.36
Contig18321	LG5_53.36
Contig18348	LG5_53.36
Contig18444	LG5_53.36	LG5_51.408
Contig18641	LG5_53.36
Contig18688	LG5_53.36
Contig19094	LG5_53.36
Contig19102	LG5_53.36
Contig1911	LG5_53.36
Contig2030	LG5_53.36
Contig2062	LG5_53.36
Contig2312	LG5_53.36
Contig2381	LG5_53.36
Contig2439	LG5_53.36
Contig2462	LG5_53.36	LG5_51.455
Contig2499	LG5_53.36
Contig2520	LG5_53.36
Contig2795	LG5_53.36	LG5_51.408
Contig2826	LG5_53.36
Contig2914	LG5_53.36	LG5_51.757
Contig3142	LG5_53.36
Contig3262	LG5_53.36
Contig3278	LG5_53.36
Contig3720	LG5_53.36
Contig3850	LG5_53.36
Contig3898	LG5_53.36
Contig3975	LG5_53.36	LG5_50.918
Contig3998	LG5_53.36
Contig4084	LG5_53.36
Contig4118	LG5_53.36
Contig4279	LG5_53.36
Contig4281	LG5_53.36	LG5_51.408
Contig4285	LG5_53.36	LG5_52.181
Contig4353	LG5_53.36	LG5_58.037
Contig4357	LG5_53.36
Contig451	LG5_53.36
Contig4555	LG5_53.36
Contig462	LG5_53.36
Contig4711	LG5_53.36
Contig4761	LG5_53.36
Contig4848	LG5_53.36
Contig4882	LG5_53.36	LG5_50.929
Contig4900	LG5_53.36
Contig5058	LG5_53.36
Contig5094	LG5_53.36
Contig5161	LG5_53.36
Contig5208	LG5_53.36	LG5_56.637
Contig5229	LG5_53.36
Contig545	LG5_53.36
Contig5572	LG5_53.36
Contig5590	LG5_53.36
Contig593	LG5_53.36	LG5_51.408
Contig5977	LG5_53.36	LG5_54.651
Contig6085	LG5_53.36
Contig6154	LG5_53.36
Contig6274	LG5_53.36
Contig6308	LG5_53.36	LG5_50.918
Contig6346	LG5_53.36
Contig6503	LG5_53.36
Contig654	LG5_53.36
Contig6572	LG5_53.36
Contig6691	LG5_53.36
Contig685	LG5_53.36	LG5_57.165
Contig698	LG5_53.36	LG5_51.408
Contig7268	LG5_53.36
Contig7585	LG5_53.36
Contig7612	LG5_53.36
Contig7869	LG5_53.36
Contig7966	LG5_53.36
Contig7987	LG5_53.36
Contig8040	LG5_53.36
Contig8048	LG5_53.36
Contig824	LG5_53.36
Contig837	LG5_53.36
Contig8468	LG5_53.36
Contig8491	LG5_53.36
Contig8544	LG5_53.36
Contig855	LG5_53.36
Contig8672	LG5_53.36	LG5_51.408
Contig8699	LG5_53.36
Contig8712	LG5_53.36
Contig8750	LG5_53.36	LG5_52.012
Contig8840	LG5_53.36
Contig8841	LG5_53.36
Contig8889	LG5_53.36
Contig8912	LG5_53.36
Contig8954	LG5_53.36
Contig897	LG5_53.36
Contig8979	LG5_53.36	LG5_51.916
Contig9005	LG5_53.36
Contig9025	LG5_53.36
Contig9044	LG5_53.36
Contig9169	LG5_53.36
Contig9266	LG5_53.36
Contig930	LG5_53.36
Contig9329	LG5_53.36
Contig9455	LG5_53.36
Contig9471	LG5_53.36
Contig9600	LG5_53.36
Contig9659	LG5_53.36
Contig9688	LG5_53.36	LG5_51.408
[truncated: 3,537 more rows]
